# Supplementary material for: Genome-Wide Profiling Reveals Alternative Polyadenylation of Innate Immune-Related mRNA in Patients With COVID-19
Source: Front Immunol. 2021 Oct 27;12:756288. doi: 10.3389/fimmu.2021.756288 (PMC8578971; doi:10.3389/fimmu.2021.756288)
Supplement: Supplementary file 2 [file Table_1.xlsx]

## Sheet: gene expression
Supplementary Table 1. The result of different expresed genes analysis in COVID-19 and non-COVID-19
	baseMean	log2FoldChange	lfcSE	stat	pvalue	padj
ENSG00000211659|IGLV3-25	4060.61	-5.36709	0.407035	-13.1858	1.05927e-39	3.26954e-35
ENSG00000131747|TOP2A	394.98	-3.00007	0.233582	-12.8437	9.3283e-38	1.43964e-33
ENSG00000132465|JCHAIN	19512.8	-4.25591	0.336703	-12.64	1.27086e-36	1.30755e-32
ENSG00000178445|GLDC	131.939	-4.58299	0.369802	-12.3931	2.84862e-35	2.19814e-31
ENSG00000277856|AC233755.2	152.915	-4.86497	0.39508	-12.3139	7.62668e-35	4.56632e-31
ENSG00000211974|IGHV2-70D	187.606	-5.56472	0.452356	-12.3016	8.87641e-35	4.56632e-31
ENSG00000211950|IGHV1-24	729.087	-5.7124	0.465445	-12.273	1.265e-34	5.57791e-31
ENSG00000274576|IGHV2-70	302.318	-5.37952	0.441104	-12.1956	3.28188e-34	1.26623e-30
ENSG00000211956|IGHV4-34	894.277	-4.59878	0.37883	-12.1394	6.52898e-34	2.23915e-30
ENSG00000094804|CDC6	145.233	-2.54327	0.211336	-12.0342	2.34778e-33	7.24665e-30
ENSG00000065328|MCM10	54.2296	-3.08745	0.257095	-12.009	3.18667e-33	8.94179e-30
ENSG00000171848|RRM2	654.062	-3.0822	0.257434	-11.9728	4.93496e-33	1.26935e-29
ENSG00000092853|CLSPN	109.93	-2.29901	0.192417	-11.948	6.64864e-33	1.57859e-29
ENSG00000275063|AC233755.1	428.763	-4.60159	0.386124	-11.9174	9.60811e-33	2.11831e-29
ENSG00000211669|IGLV3-10	1838.37	-5.75694	0.483995	-11.8946	1.26221e-32	2.5973e-29
ENSG00000035499|DEPDC1B	78.5757	-2.88481	0.242973	-11.873	1.635e-32	3.15413e-29
ENSG00000211673|IGLV3-1	3792.17	-4.68343	0.396055	-11.8252	2.89206e-32	5.25096e-29
ENSG00000169679|BUB1	262.177	-2.82003	0.240468	-11.7272	9.24171e-32	1.51572e-28
ENSG00000143476|DTL	101.269	-2.65626	0.226519	-11.7264	9.33022e-32	1.51572e-28
ENSG00000171320|ESCO2	52.2568	-2.92485	0.251944	-11.6091	3.70345e-31	5.71554e-28
ENSG00000211965|IGHV3-49	402.379	-4.93845	0.427097	-11.5628	6.35665e-31	8.91838e-28
ENSG00000211663|IGLV3-19	3336.6	-4.50688	0.38969	-11.5653	6.17752e-31	8.91838e-28
ENSG00000211658|IGLV3-27	308.743	-4.85416	0.422655	-11.4849	1.57079e-30	2.108e-27
ENSG00000168078|PBK	44.9653	-3.54816	0.310707	-11.4196	3.33692e-30	4.29156e-27
ENSG00000165304|MELK	68.2256	-2.98785	0.262488	-11.3828	5.09376e-30	6.28896e-27
ENSG00000211955|IGHV3-33	1555.46	-4.14053	0.365038	-11.3428	8.05704e-30	9.56494e-27
ENSG00000243264|IGKV2D-29	189.186	-4.04625	0.358002	-11.3023	1.27813e-29	1.46114e-26
ENSG00000051341|POLQ	64.5475	-2.90157	0.256817	-11.2982	1.33926e-29	1.47635e-26
ENSG00000066279|ASPM	138.532	-2.88959	0.255895	-11.2921	1.43623e-29	1.52865e-26
ENSG00000242076|IGKV1-33	1279.69	-4.04407	0.359239	-11.2573	2.13119e-29	2.19271e-26
ENSG00000211640|IGLV6-57	1158.39	-4.51613	0.401571	-11.2461	2.41935e-29	2.40889e-26
ENSG00000239975|IGKV1D-33	897.146	-4.01216	0.35741	-11.2257	3.05123e-29	2.9431e-26
ENSG00000071539|TRIP13	56.5954	-2.68251	0.240236	-11.1661	5.97318e-29	5.58691e-26
ENSG00000232216|IGHV3-43	253.457	-4.16049	0.375153	-11.0901	1.40113e-28	1.27198e-25
ENSG00000211947|IGHV3-21	1070.49	-3.91473	0.354308	-11.0489	2.21841e-28	1.95638e-25
ENSG00000240864|IGKV1-16	583.064	-3.65461	0.330954	-11.0427	2.37873e-28	2.02487e-25
ENSG00000224041|IGKV3D-15	953.766	-3.9488	0.357653	-11.0408	2.42727e-28	2.02487e-25
ENSG00000270550|IGHV3-30	1730.94	-4.06097	0.368237	-11.0281	2.79586e-28	2.27098e-25
ENSG00000123473|STIL	65.9752	-2.34405	0.212646	-11.0233	2.95202e-28	2.33633e-25
ENSG00000156970|BUB1B	76.5879	-2.90692	0.264396	-10.9946	4.05784e-28	3.13123e-25
ENSG00000104738|MCM4	303.996	-1.95768	0.179133	-10.9286	8.41144e-28	6.33238e-25
ENSG00000211632|IGKV3D-11	620.284	-3.47085	0.318101	-10.9111	1.01976e-27	7.49424e-25
ENSG00000224373|IGHV4-59	724.049	-3.86318	0.354839	-10.8872	1.32727e-27	9.52734e-25
ENSG00000211599|IGKV5-2	95.6985	-4.43766	0.409999	-10.8236	2.66168e-27	1.86717e-24
ENSG00000101003|GINS1	68.3071	-2.27857	0.21077	-10.8107	3.0632e-27	2.10109e-24
ENSG00000174371|EXO1	43.4367	-2.9338	0.27243	-10.769	4.82172e-27	3.16653e-24
ENSG00000149554|CHEK1	113.576	-2.13758	0.198477	-10.7699	4.77429e-27	3.16653e-24
ENSG00000211644|IGLV1-51	1371.24	-3.90564	0.362769	-10.7662	4.97056e-27	3.19628e-24
ENSG00000076003|MCM6	749.751	-1.13897	0.106087	-10.7362	6.88338e-27	4.33597e-24
ENSG00000211665|IGLV3-16	117.038	-4.11529	0.386833	-10.6384	1.9749e-26	1.21914e-23
ENSG00000188765|TMSB4XP2	133.687	-1.64969	0.155639	-10.5994	2.9975e-26	1.81413e-23
ENSG00000211942|IGHV3-13	343.097	-4.41349	0.41648	-10.5971	3.07244e-26	1.82373e-23
ENSG00000171241|SHCBP1	214.94	-2.28809	0.216158	-10.5853	3.48806e-26	2.03137e-23
ENSG00000176890|TYMS	249.347	-2.44382	0.231633	-10.5504	5.0589e-26	2.89163e-23
ENSG00000163808|KIF15	81.6546	-2.93062	0.277828	-10.5483	5.17135e-26	2.90216e-23
ENSG00000239571|IGKV2D-30	353.234	-3.61309	0.34348	-10.5191	7.05647e-26	3.88938e-23
ENSG00000244437|IGKV3-15	2777.63	-3.81532	0.363147	-10.5063	8.08349e-26	4.37728e-23
ENSG00000223648|IGHV3-64	100.556	-5.25599	0.500972	-10.4916	9.44361e-26	5.02563e-23
ENSG00000129173|E2F8	53.9786	-3.12246	0.29767	-10.4897	9.63431e-26	5.04021e-23
ENSG00000211959|IGHV4-39	866.023	-4.11478	0.3933	-10.4622	1.28863e-25	6.62914e-23
ENSG00000243290|IGKV1-12	1078.36	-3.47824	0.33399	-10.4142	2.13565e-25	1.08064e-22
ENSG00000109805|NCAPG	186.116	-2.5091	0.241069	-10.4082	2.27446e-25	1.13231e-22
ENSG00000233999|IGKV3OR2-268	69.3147	-3.16953	0.304747	-10.4005	2.46532e-25	1.20785e-22
ENSG00000137812|KNL1	102.889	-2.16417	0.208456	-10.3819	2.99776e-25	1.44576e-22
ENSG00000278263|AC135068.2	51.5395	-3.67199	0.353831	-10.3778	3.12856e-25	1.48563e-22
ENSG00000242534|IGKV2D-28	773.819	-3.68301	0.354977	-10.3754	3.21005e-25	1.50123e-22
ENSG00000211972|IGHV3-66	223.912	-3.89793	0.375871	-10.3704	3.38142e-25	1.55777e-22
ENSG00000072571|HMMR	118.94	-2.78099	0.268635	-10.3523	4.08575e-25	1.85457e-22
ENSG00000211970|IGHV4-61	302.154	-3.7206	0.359741	-10.3424	4.52835e-25	2.02568e-22
ENSG00000243466|IGKV1-5	2578.69	-3.56759	0.345629	-10.322	5.60285e-25	2.47053e-22
ENSG00000211648|IGLV1-47	1235.65	-3.89392	0.379369	-10.2642	1.02153e-24	4.44094e-22
ENSG00000254395|IGHV4-55	66.7084	-3.82353	0.372739	-10.2579	1.09016e-24	4.67348e-22
ENSG00000211946|IGHV3-20	345.602	-4.68706	0.457537	-10.2441	1.25772e-24	5.31792e-22
ENSG00000211896|IGHG1	24741.9	-4.08619	0.400002	-10.2154	1.69117e-24	7.05403e-22
ENSG00000197476|AC034105.1	24.8079	-3.53598	0.346262	-10.2118	1.75503e-24	7.20918e-22
ENSG00000239951|IGKV3-20	4557.62	-3.31604	0.32476	-10.2107	1.77508e-24	7.20918e-22
ENSG00000240382|IGKV1-17	752.584	-3.47016	0.340259	-10.1986	2.01177e-24	8.06431e-22
ENSG00000211651|IGLV1-44	1219.25	-3.56279	0.349506	-10.1938	2.11384e-24	8.36484e-22
ENSG00000239855|IGKV1-6	474.332	-3.47402	0.341192	-10.182	2.38595e-24	9.32212e-22
ENSG00000117724|CENPF	191.652	-2.19286	0.215399	-10.1805	2.42425e-24	9.35335e-22
ENSG00000148773|MKI67	385.919	-2.09697	0.206145	-10.1723	2.63493e-24	1.00407e-21
ENSG00000138160|KIF11	264.253	-2.1064	0.208082	-10.1229	4.37233e-24	1.62614e-21
ENSG00000211625|IGKV3D-20	1088.32	-3.36073	0.331993	-10.1229	4.37276e-24	1.62614e-21
ENSG00000259261|IGHV4OR15-8	38.163	-3.60983	0.35673	-10.1192	4.53994e-24	1.66821e-21
ENSG00000145386|CCNA2	240.154	-1.93784	0.191557	-10.1163	4.67869e-24	1.69897e-21
ENSG00000244116|IGKV2-28	1335.36	-3.6014	0.35645	-10.1035	5.32972e-24	1.91287e-21
ENSG00000211945|IGHV1-18	680.067	-3.5684	0.353266	-10.1012	5.45867e-24	1.93664e-21
ENSG00000184661|CDCA2	60.9452	-2.79291	0.276855	-10.088	6.24387e-24	2.16543e-21
ENSG00000211976|IGHV3-73	159.693	-4.13378	0.409734	-10.0889	6.18384e-24	2.16543e-21
ENSG00000126787|DLGAP5	151.834	-2.81205	0.279693	-10.0541	8.81608e-24	3.02352e-21
ENSG00000241294|IGKV2-24	397.005	-3.66578	0.364851	-10.0473	9.43987e-24	3.20188e-21
ENSG00000243238|IGKV2-30	802.33	-3.47431	0.345942	-10.043	9.85804e-24	3.30737e-21
ENSG00000241351|IGKV3-11	2058.89	-3.18361	0.317409	-10.03	1.12549e-23	3.73541e-21
ENSG00000211958|IGHV3-38	34.9637	-3.95974	0.395785	-10.0048	1.45221e-23	4.76851e-21
ENSG00000241244|IGKV1D-16	120.32	-3.40958	0.340931	-10.0008	1.51186e-23	4.91211e-21
ENSG00000211933|IGHV6-1	437.135	-3.83528	0.384399	-9.97733	1.91543e-23	6.15851e-21
ENSG00000211966|IGHV5-51	715.512	-3.63521	0.364641	-9.96929	2.07716e-23	6.60966e-21
ENSG00000115884|SDC1	62.6669	-4.33938	0.436175	-9.94871	2.55461e-23	8.04597e-21
ENSG00000142731|PLK4	103.866	-1.88532	0.189745	-9.93609	2.89973e-23	9.04071e-21
ENSG00000251039|IGKV2D-40	63.8609	-3.52925	0.355549	-9.9262	3.2023e-23	9.88423e-21
ENSG00000271178|IGHV3OR16-13	104.055	-3.29571	0.332402	-9.91483	3.5887e-23	1.09282e-20
ENSG00000211944|IGHV3-16	87.3072	-3.8828	0.39164	-9.9142	3.61134e-23	1.09282e-20
ENSG00000211660|IGLV2-23	2420.25	-3.81373	0.384735	-9.9126	3.66961e-23	1.09967e-20
ENSG00000273962|IGKV2-40	73.1313	-3.39822	0.34309	-9.90474	3.97021e-23	1.17831e-20
ENSG00000170312|CDK1	254.062	-2.42674	0.246329	-9.85161	6.74577e-23	1.983e-20
ENSG00000118193|KIF14	44.9299	-2.69032	0.274468	-9.80192	1.10461e-22	3.21649e-20
ENSG00000243063|IGKV3-7	222.927	-2.92169	0.298141	-9.79968	1.12938e-22	3.2579e-20
ENSG00000121152|NCAPH	96.7073	-2.07276	0.211594	-9.79592	1.1722e-22	3.34815e-20
ENSG00000215784|FAM72D	47.8115	-1.38262	0.141155	-9.79505	1.18236e-22	3.34815e-20
ENSG00000117650|NEK2	54.8558	-2.40452	0.245507	-9.79409	1.19367e-22	3.34943e-20
ENSG00000211938|IGHV3-7	804.784	-3.34002	0.341412	-9.78297	1.33239e-22	3.705e-20
ENSG00000165480|SKA3	50.7795	-2.39544	0.244908	-9.78098	1.35887e-22	3.7449e-20
ENSG00000241755|IGKV1-9	872.92	-3.30938	0.338594	-9.77388	1.45763e-22	3.98152e-20
ENSG00000211949|IGHV3-23	1626.84	-3.33019	0.340982	-9.76648	1.56798e-22	4.2437e-20
ENSG00000165949|IFI27	1554.03	-4.26823	0.437066	-9.76564	1.58111e-22	4.2437e-20
ENSG00000239862|IGKV1-37	196.507	-3.72664	0.381652	-9.76448	1.59936e-22	4.25568e-20
ENSG00000211973|IGHV1-69	339.73	-3.3284	0.342578	-9.71573	2.58395e-22	6.81676e-20
ENSG00000280411|IGHV1-69D	521.057	-3.48886	0.359923	-9.69337	3.21729e-22	8.41567e-20
ENSG00000004468|CD38	832.721	-1.85569	0.191811	-9.67456	3.86757e-22	1.00316e-19
ENSG00000123485|HJURP	121.3	-2.43302	0.251684	-9.66695	4.16623e-22	1.07162e-19
ENSG00000211598|IGKV4-1	3764.1	-3.46589	0.358844	-9.65846	4.52597e-22	1.15453e-19
ENSG00000211962|IGHV1-46	391.72	-3.61601	0.374709	-9.65019	4.90662e-22	1.24138e-19
ENSG00000139734|DIAPH3	19.5213	-3.38782	0.351467	-9.63908	5.46758e-22	1.37205e-19
ENSG00000211611|IGKV6-21	152.567	-3.64187	0.381141	-9.5552	1.23346e-21	3.07032e-19
ENSG00000088325|TPX2	201.081	-2.1986	0.23023	-9.54959	1.30215e-21	3.21538e-19
ENSG00000085999|RAD54L	38.7259	-2.83297	0.29713	-9.53445	1.50676e-21	3.63342e-19
ENSG00000085840|ORC1	88.5731	-2.06113	0.216147	-9.53581	1.48722e-21	3.63342e-19
ENSG00000211662|IGLV3-21	1913.38	-3.65955	0.383802	-9.535	1.4989e-21	3.63342e-19
ENSG00000278857|IGKV1D-12	284.881	-3.36225	0.352942	-9.52637	1.62872e-21	3.89706e-19
ENSG00000138778|CENPE	149.145	-2.0677	0.217476	-9.50773	1.9486e-21	4.60573e-19
ENSG00000244575|IGKV1-27	563.556	-3.42702	0.360458	-9.50741	1.95474e-21	4.60573e-19
ENSG00000143603|KCNN3	56.048	-3.3917	0.357314	-9.4922	2.26212e-21	5.28958e-19
ENSG00000164045|CDC25A	72.3839	-2.41421	0.254517	-9.48543	2.41397e-21	5.60223e-19
ENSG00000211638|IGLV8-61	604.481	-4.05612	0.428225	-9.47194	2.74692e-21	6.32735e-19
ENSG00000276775|IGHV4-4	326.054	-3.76822	0.397992	-9.46809	2.84996e-21	6.51606e-19
ENSG00000048462|TNFRSF17	478.568	-3.14807	0.334259	-9.41806	4.59494e-21	1.04285e-18
ENSG00000211943|IGHV3-15	549.395	-3.20243	0.342366	-9.3538	8.45566e-21	1.87764e-18
ENSG00000225698|IGHV3-72	93.079	-3.15961	0.337777	-9.35411	8.43056e-21	1.87764e-18
ENSG00000138180|CEP55	106.934	-2.14962	0.229807	-9.35404	8.43641e-21	1.87764e-18
ENSG00000211650|IGLV5-45	143.327	-3.25384	0.348439	-9.33834	9.78595e-21	2.15752e-18
ENSG00000122952|ZWINT	172.291	-1.66266	0.178202	-9.33021	1.05666e-20	2.3131e-18
ENSG00000211964|IGHV3-48	576.731	-3.50203	0.375492	-9.32653	1.09398e-20	2.37795e-18
ENSG00000075218|GTSE1	61.3977	-2.0602	0.221622	-9.296	1.45834e-20	3.14776e-18
ENSG00000240671|IGKV1-8	261.471	-2.95327	0.317849	-9.29143	1.52231e-20	3.26302e-18
ENSG00000211637|IGLV4-69	550.836	-3.83224	0.413446	-9.26902	1.8787e-20	3.99918e-18
ENSG00000090889|KIF4A	74.8671	-2.63071	0.283993	-9.26329	1.98231e-20	4.19081e-18
ENSG00000211967|IGHV3-53	319.808	-3.56789	0.38565	-9.25162	2.21122e-20	4.64297e-18
ENSG00000211645|IGLV1-50	138.09	-3.45684	0.377143	-9.16586	4.91551e-20	1.02515e-17
ENSG00000093009|CDC45	99.7479	-2.44576	0.267145	-9.15519	5.42642e-20	1.12411e-17
ENSG00000250036|IGKV1D-37	105.026	-3.85832	0.421602	-9.15157	5.6114e-20	1.15468e-17
ENSG00000211655|IGLV1-36	360.582	-3.3675	0.368545	-9.13728	6.40423e-20	1.30909e-17
ENSG00000223350|IGLV9-49	251.959	-3.81546	0.418382	-9.11954	7.54436e-20	1.532e-17
ENSG00000253998|IGKV2-29	178.718	-3.69219	0.405211	-9.11176	8.10597e-20	1.63529e-17
ENSG00000076382|SPAG5	205.019	-1.46292	0.160655	-9.10593	8.55312e-20	1.71429e-17
ENSG00000211937|IGHV2-5	489.664	-3.60712	0.396423	-9.09918	9.1014e-20	1.81241e-17
ENSG00000225523|IGKV6D-21	60.1259	-3.60255	0.396793	-9.07915	1.09422e-19	2.16501e-17
ENSG00000165891|E2F7	22.2643	-2.94939	0.325617	-9.05785	1.33042e-19	2.59903e-17
ENSG00000251546|IGKV1D-39	1911.97	-3.37055	0.372088	-9.05849	1.32273e-19	2.59903e-17
ENSG00000224650|IGHV3-74	288.749	-3.05816	0.338093	-9.04532	1.49232e-19	2.89698e-17
ENSG00000254387|MYL12AP1	58.6716	-1.48055	0.163701	-9.04423	1.50726e-19	2.9077e-17
ENSG00000211677|IGLC2	23689.3	-3.41919	0.37857	-9.03185	1.68788e-19	3.23591e-17
ENSG00000137804|NUSAP1	276.709	-1.88158	0.208357	-9.03058	1.70766e-19	3.25362e-17
ENSG00000051180|RAD51	98.1774	-2.07007	0.229263	-9.02922	1.72907e-19	3.2742e-17
ENSG00000211941|IGHV3-11	625.06	-3.53187	0.391265	-9.02678	1.76792e-19	3.32736e-17
ENSG00000211897|IGHG3	5734.96	-3.4579	0.383437	-9.01816	1.91277e-19	3.57816e-17
ENSG00000211668|IGLV2-11	1010.2	-3.12848	0.34749	-9.00307	2.195e-19	4.08138e-17
ENSG00000276566|IGKV1D-13	149.333	-4.22481	0.469616	-8.99631	2.33432e-19	4.31443e-17
ENSG00000211679|IGLC3	15835.6	-3.35074	0.373548	-8.97004	2.96397e-19	5.41337e-17
ENSG00000278473|IGHV3-41	47.5085	-4.8918	0.545311	-8.97067	2.9471e-19	5.41337e-17
ENSG00000211934|IGHV1-2	720.217	-3.60509	0.402414	-8.95865	3.28685e-19	5.96776e-17
ENSG00000253957|IGHV3-22	72.6951	-3.98877	0.446475	-8.93393	4.11149e-19	7.42137e-17
ENSG00000228325|IGKV3D-7	166.978	-3.84374	0.430496	-8.92863	4.31324e-19	7.74027e-17
ENSG00000185155|MIXL1	18.0569	-3.58129	0.40166	-8.91622	4.8249e-19	8.6084e-17
ENSG00000254098|IGKV2-26	50.4083	-3.6222	0.40656	-8.9094	5.13108e-19	9.10206e-17
ENSG00000169607|CKAP2L	51.2221	-2.05367	0.230746	-8.90013	5.5782e-19	9.83868e-17
ENSG00000211957|IGHV3-35	19.3212	-4.46682	0.501993	-8.89816	5.6782e-19	9.95814e-17
ENSG00000134057|CCNB1	176.633	-1.67139	0.187943	-8.89309	5.94339e-19	1.03643e-16
ENSG00000152253|SPC25	47.272	-2.77551	0.312701	-8.87594	6.93477e-19	1.20252e-16
ENSG00000227765|MYL12BP2	22.8446	-1.6571	0.186864	-8.86794	7.45114e-19	1.28484e-16
ENSG00000112984|KIF20A	58.2554	-2.68928	0.303474	-8.86167	7.88279e-19	1.35172e-16
ENSG00000241566|IGKV2D-24	100.979	-3.52959	0.398742	-8.85182	8.61034e-19	1.46832e-16
ENSG00000211639|IGLV4-60	140.987	-3.53781	0.400783	-8.82724	1.07291e-18	1.81959e-16
ENSG00000286848|AC009570.2	18.3609	-6.36397	0.721032	-8.8262	1.08294e-18	1.82656e-16
ENSG00000253497|IGKV1-13	218.315	-3.91736	0.444181	-8.81929	1.15187e-18	1.93226e-16
ENSG00000177602|HASPIN	38.1059	-2.06759	0.234467	-8.81824	1.1627e-18	1.93989e-16
ENSG00000211653|IGLV1-40	1422.11	-3.36358	0.381689	-8.81237	1.22531e-18	2.03336e-16
ENSG00000242371|IGKV1-39	2982.82	-3.29047	0.373645	-8.8064	1.29228e-18	2.12618e-16
ENSG00000129810|SGO1	37.8623	-1.72761	0.196182	-8.80616	1.29502e-18	2.12618e-16
ENSG00000189057|FAM111B	68.5991	-2.12169	0.241512	-8.78501	1.56358e-18	2.55351e-16
ENSG00000119969|HELLS	93.0545	-1.62121	0.184707	-8.77723	1.67553e-18	2.72195e-16
ENSG00000099194|SCD	297.395	-1.65164	0.188696	-8.75292	2.07909e-18	3.35985e-16
ENSG00000222037|IGLC6	256.689	-3.31385	0.37926	-8.73769	2.37921e-18	3.82482e-16
ENSG00000121621|KIF18A	37.8414	-2.18469	0.250096	-8.73541	2.42783e-18	3.88277e-16
ENSG00000277836|AC141272.1	45.1612	-3.12593	0.359229	-8.70179	3.26697e-18	5.19785e-16
ENSG00000156802|ATAD2	423.236	-1.27262	0.146293	-8.69911	3.34508e-18	5.29483e-16
ENSG00000239819|IGKV1D-8	265.405	-2.87859	0.331968	-8.67129	4.27247e-18	6.72826e-16
ENSG00000231475|IGHV4-31	267.982	-3.37697	0.389514	-8.6697	4.3327e-18	6.78849e-16
ENSG00000286129|AC245060.7	472.398	-1.5815	0.182549	-8.66344	4.57743e-18	7.13571e-16
ENSG00000229596|MYL8P	23.5104	-1.67107	0.193014	-8.65776	4.81127e-18	7.46254e-16
ENSG00000136982|DSCC1	47.3022	-1.88691	0.218287	-8.6442	5.41854e-18	8.36243e-16
ENSG00000253691|IGKV2OR22-4	23.2126	-3.07467	0.356053	-8.63541	5.85143e-18	8.98558e-16
ENSG00000259337|IGHV1OR15-2	34.9375	-3.45665	0.400755	-8.62534	6.39014e-18	9.76426e-16
ENSG00000185480|PARPBP	64.3588	-1.40693	0.16317	-8.62248	6.55166e-18	9.96175e-16
ENSG00000065308|TRAM2	654.702	-1.45864	0.169301	-8.61565	6.95484e-18	1.05229e-15
ENSG00000198554|WDHD1	96.109	-1.29711	0.150572	-8.61453	7.02272e-18	1.05738e-15
ENSG00000097046|CDC7	208.247	-1.08464	0.126036	-8.60577	7.5807e-18	1.13585e-15
ENSG00000166803|PCLAF	164.651	-2.00624	0.233258	-8.60092	7.90782e-18	1.17914e-15
ENSG00000111291|GPRC5D	42.6594	-3.37268	0.392513	-8.59252	8.50859e-18	1.26263e-15
ENSG00000080986|NDC80	232.219	-1.01865	0.118587	-8.58992	8.70273e-18	1.28526e-15
ENSG00000211968|IGHV1-58	59.5055	-4.00122	0.466122	-8.58407	9.15779e-18	1.34602e-15
ENSG00000253686|LINC01484	14.0297	-3.76443	0.439248	-8.57017	1.03331e-17	1.51157e-15
ENSG00000140534|TICRR	31.7286	-2.31964	0.271198	-8.55331	1.19605e-17	1.74139e-15
ENSG00000211652|IGLV7-43	231.991	-2.79489	0.327246	-8.54064	1.33483e-17	1.93431e-15
ENSG00000211951|IGHV2-26	135.002	-3.6452	0.428828	-8.50037	1.88995e-17	2.72595e-15
ENSG00000253870|IGKV1-32	33.4005	-3.45219	0.406489	-8.49271	2.01878e-17	2.89821e-15
ENSG00000186185|KIF18B	42.6054	-2.38089	0.281657	-8.45315	2.83536e-17	4.033e-15
ENSG00000274641|H2BC17	79.7051	-2.68769	0.318919	-8.4275	3.53136e-17	4.99996e-15
ENSG00000211670|IGLV3-9	228.484	-3.17284	0.378181	-8.38974	4.87239e-17	6.86718e-15
ENSG00000154920|EME1	33.583	-1.6783	0.20025	-8.381	5.24785e-17	7.36274e-15
ENSG00000253755|IGHGP	2924.61	-3.63265	0.434366	-8.36312	6.10826e-17	8.53111e-15
ENSG00000136010|ALDH1L2	27.6232	-3.00555	0.361126	-8.32271	8.59724e-17	1.19533e-14
ENSG00000165409|TSHR	24.4374	-2.52859	0.304248	-8.31096	9.49329e-17	1.31399e-14
ENSG00000253818|IGLV1-41	116.282	-3.32834	0.400554	-8.30934	9.62343e-17	1.32606e-14
ENSG00000111247|RAD51AP1	72.647	-1.664	0.201067	-8.27585	1.27545e-16	1.74969e-14
ENSG00000276674|IGKV1OR1-1	15.3549	-3.38849	0.410104	-8.26253	1.42616e-16	1.94778e-14
ENSG00000134690|CDCA8	149.219	-1.30407	0.15789	-8.25936	1.46461e-16	1.99149e-14
ENSG00000123352|SPATS2	154.25	-1.53487	0.186065	-8.24909	1.59603e-16	2.16066e-14
ENSG00000112029|FBXO5	198.914	-1.12576	0.136551	-8.24423	1.66221e-16	2.24043e-14
ENSG00000100479|POLE2	55.491	-1.79144	0.217316	-8.24346	1.67306e-16	2.24524e-14
ENSG00000259490|IGHV3OR15-7	10.8324	-3.97926	0.482971	-8.23913	1.73461e-16	2.31777e-14
ENSG00000216775|AL109918.1	30.5618	-3.17966	0.38619	-8.23341	1.81956e-16	2.4208e-14
ENSG00000242472|IGHJ5	33.5923	-2.80856	0.34122	-8.23093	1.85763e-16	2.46085e-14
ENSG00000011426|ANLN	103.843	-2.57134	0.313164	-8.21084	2.1965e-16	2.89731e-14
ENSG00000136492|BRIP1	44.5504	-1.69234	0.206281	-8.20407	2.32375e-16	3.05212e-14
ENSG00000211649|IGLV7-46	365.541	-3.04807	0.371621	-8.2021	2.36227e-16	3.08957e-14
ENSG00000100629|CEP128	110.673	-1.68594	0.205592	-8.2004	2.39593e-16	3.12037e-14
ENSG00000112742|TTK	71.8021	-2.24222	0.274107	-8.18009	2.83628e-16	3.66295e-14
ENSG00000282600|IGHV3-69-1	110.597	-3.03764	0.372015	-8.16537	3.2046e-16	4.12138e-14
ENSG00000074695|LMAN1	1071.62	-1.54685	0.189512	-8.16229	3.2874e-16	4.21032e-14
ENSG00000240041|IGHJ4	40.2627	-2.90468	0.356508	-8.14759	3.71255e-16	4.73519e-14
ENSG00000277027|RMRP	55.3287	2.23856	0.275484	8.12592	4.43991e-16	5.63961e-14
ENSG00000200624|RNA5S6	20.2839	2.57378	0.317438	8.10798	5.14681e-16	6.51071e-14
ENSG00000211952|IGHV4-28	157.803	-3.88609	0.47954	-8.10378	5.32791e-16	6.71229e-14
ENSG00000235235|IGKV1OR2-1	9.83246	-3.36006	0.415309	-8.09051	5.94167e-16	7.45511e-14
ENSG00000165244|ZNF367	124.264	-1.09191	0.135081	-8.0834	6.29881e-16	7.87122e-14
ENSG00000211633|IGKV1D-42	110.617	-2.83462	0.352015	-8.05254	8.10902e-16	1.00925e-13
ENSG00000237649|KIFC1	145.847	-1.95747	0.24344	-8.04086	8.92132e-16	1.10589e-13
ENSG00000237592|IGKV1OR10-1	16.729	-3.34893	0.41661	-8.03851	9.09375e-16	1.12275e-13
ENSG00000170456|DENND5B	136.253	-2.265	0.281849	-8.03623	9.26457e-16	1.13928e-13
ENSG00000157456|CCNB2	146	-1.82457	0.227066	-8.03541	9.32678e-16	1.14076e-13
ENSG00000151725|CENPU	188.406	-1.28417	0.15982	-8.0351	9.35052e-16	1.14076e-13
ENSG00000198829|SUCNR1	138.622	-1.8562	0.231189	-8.02893	9.83243e-16	1.19483e-13
ENSG00000148288|GBGT1	437.512	1.10114	0.137359	8.01651	1.08794e-15	1.31688e-13
ENSG00000152455|SUV39H2	77.1321	-1.03869	0.130411	-7.96474	1.65571e-15	1.9963e-13
ENSG00000231292|IGKV1OR2-108	15.0503	-3.40316	0.427999	-7.95134	1.845e-15	2.21587e-13
ENSG00000183831|ANKRD45	8.71067	-5.95901	0.749558	-7.95003	1.86459e-15	2.23072e-13
ENSG00000278196|IGLV2-8	691.232	-2.68527	0.337908	-7.94675	1.91471e-15	2.28184e-13
ENSG00000183508|TENT5C	2258.02	-1.56154	0.19678	-7.93548	2.09685e-15	2.48929e-13
ENSG00000091651|ORC6	47.9358	-1.80637	0.227709	-7.9328	2.1426e-15	2.53385e-13
ENSG00000242766|IGKV1D-17	65.8613	-4.24069	0.534782	-7.92976	2.19568e-15	2.58672e-13
ENSG00000211900|IGHJ6	23.3538	-3.78639	0.477543	-7.9289	2.21094e-15	2.59479e-13
ENSG00000146918|NCAPG2	228.214	-1.50152	0.189617	-7.91869	2.40026e-15	2.80631e-13
ENSG00000143228|NUF2	123.091	-1.81366	0.22958	-7.8999	2.79136e-15	3.25125e-13
ENSG00000102384|CENPI	15.5543	-2.70589	0.343111	-7.88633	3.1121e-15	3.61121e-13
ENSG00000137807|KIF23	80.59	-1.5393	0.195826	-7.86058	3.82357e-15	4.42016e-13
ENSG00000225971|RPS3AP51	35.6937	-1.6899	0.215219	-7.852	4.09439e-15	4.71557e-13
ENSG00000211592|IGKC	70860.9	-2.62023	0.334246	-7.83924	4.53298e-15	5.2013e-13
ENSG00000201321|RNA5S9	2.65595	2.11377	0.269666	7.83846	4.56115e-15	5.21424e-13
ENSG00000183742|MACC1	22.9189	-1.71649	0.219121	-7.83354	4.74336e-15	5.40253e-13
ENSG00000213305|HNRNPCP6	21.5927	-1.12456	0.143619	-7.83013	4.87355e-15	5.51014e-13
ENSG00000253120|IGLV2-34	84.2194	-2.56288	0.327572	-7.82387	5.12248e-15	5.75298e-13
ENSG00000131153|GINS2	149.024	-1.77631	0.22704	-7.82379	5.1256e-15	5.75298e-13
ENSG00000163507|CIP2A	93.0089	-1.64347	0.210187	-7.8191	5.32008e-15	5.92929e-13
ENSG00000240869|RN7SL128P	12.0883	-1.81881	0.232612	-7.81908	5.32111e-15	5.92929e-13
ENSG00000165895|ARHGAP42	36.176	-2.3509	0.30075	-7.81679	5.41871e-15	6.01633e-13
ENSG00000143942|CHAC2	107.668	-1.46061	0.187243	-7.80063	6.16012e-15	6.815e-13
ENSG00000282639|IGHV3-64D	111.938	-3.38627	0.434417	-7.79498	6.44184e-15	7.10121e-13
ENSG00000111665|CDCA3	81.5383	-1.69841	0.218155	-7.78533	6.95299e-15	7.6374e-13
ENSG00000242580|IGKV1D-43	41.1384	-3.27556	0.421538	-7.7705	7.8174e-15	8.55645e-13
ENSG00000226540|GAPDHP73	9.79287	-1.74955	0.226187	-7.73496	1.03434e-14	1.12415e-12
ENSG00000211656|IGLV2-33	87.1071	-2.65355	0.343113	-7.73375	1.04422e-14	1.13091e-12
ENSG00000133985|TTC9	691.633	1.45384	0.188141	7.72739	1.09771e-14	1.18468e-12
ENSG00000024526|DEPDC1	50.7228	-2.3647	0.306302	-7.72015	1.16195e-14	1.24965e-12
ENSG00000144354|CDCA7	114.672	-1.42399	0.185197	-7.68902	1.48262e-14	1.58897e-12
ENSG00000281181|FP236383.5	34176.8	1.1196	0.145684	7.68515	1.52815e-14	1.63211e-12
ENSG00000154277|UCHL1	33.5912	-3.15555	0.41076	-7.68222	1.56355e-14	1.66415e-12
ENSG00000137310|TCF19	314.447	-1.28412	0.167414	-7.67028	1.71622e-14	1.82037e-12
ENSG00000187951|AC091057.1	66.8943	-1.24346	0.162298	-7.66161	1.8361e-14	1.94086e-12
ENSG00000111206|FOXM1	156.654	-1.62548	0.212272	-7.65751	1.89565e-14	1.99697e-12
ENSG00000253239|IGLVI-70	54.451	-4.1725	0.545785	-7.64495	2.09024e-14	2.19447e-12
ENSG00000170476|MZB1	1878.04	-2.67381	0.34991	-7.64144	2.14807e-14	2.24753e-12
ENSG00000088340|FER1L4	39.4057	-3.2524	0.425951	-7.63561	2.24746e-14	2.34359e-12
ENSG00000211654|IGLV5-37	49.2342	-3.71377	0.488929	-7.59574	3.06047e-14	3.18062e-12
ENSG00000268903|AL627309.6	290.819	1.78007	0.23438	7.59479	3.08289e-14	3.19317e-12
ENSG00000073111|MCM2	172.06	-1.40184	0.18484	-7.58409	3.34837e-14	3.44503e-12
ENSG00000122966|CIT	47.2574	-1.77271	0.233792	-7.58242	3.39172e-14	3.47803e-12
ENSG00000017427|IGF1	13.2208	-4.89183	0.645284	-7.5809	3.43164e-14	3.50732e-12
ENSG00000101447|FAM83D	28.4074	-1.57826	0.208282	-7.57752	3.5222e-14	3.57619e-12
ENSG00000142583|SLC2A5	324.199	-2.19194	0.289268	-7.57754	3.52179e-14	3.57619e-12
ENSG00000254709|IGLL5	11830.1	-2.93167	0.387047	-7.57447	3.60594e-14	3.64921e-12
ENSG00000196584|XRCC2	33.1025	-1.61167	0.212799	-7.5737	3.62738e-14	3.65891e-12
ENSG00000142945|KIF2C	167.402	-1.90658	0.25183	-7.57088	3.70709e-14	3.70767e-12
ENSG00000271130|IGHV3OR16-8	31.3352	-3.1091	0.410632	-7.57148	3.68987e-14	3.70767e-12
ENSG00000176845|METRNL	538.23	1.15401	0.152431	7.57072	3.71175e-14	3.70767e-12
ENSG00000156509|FBXO43	8.46026	-2.35323	0.312612	-7.52764	5.16652e-14	5.14419e-12
ENSG00000173848|NET1	308.054	-1.07706	0.14322	-7.5203	5.4652e-14	5.42408e-12
ENSG00000211666|IGLV2-14	1706.4	-2.63239	0.351734	-7.48404	7.20719e-14	7.13003e-12
ENSG00000214872|SMTNL1	184.167	-2.67545	0.358736	-7.45799	8.78545e-14	8.63604e-12
ENSG00000149054|ZNF215	15.3352	-2.518	0.338079	-7.44797	9.47858e-14	9.23979e-12
ENSG00000089169|RPH3A	693.643	-2.24313	0.301167	-7.44813	9.46753e-14	9.23979e-12
ENSG00000092470|WDR76	185.301	-1.00817	0.135364	-7.44782	9.48945e-14	9.23979e-12
ENSG00000253209|IGHV3-65	59.6197	-5.44222	0.731495	-7.43987	1.00788e-13	9.78273e-12
ENSG00000186871|ERCC6L	40.6582	-1.51905	0.204618	-7.42382	1.13788e-13	1.101e-11
ENSG00000230006|ANKRD36BP2	94.7314	-2.23048	0.300907	-7.41253	1.23908e-13	1.19145e-11
ENSG00000186638|KIF24	30.3884	-1.34405	0.18149	-7.40565	1.30507e-13	1.251e-11
ENSG00000106009|BRAT1	523.591	1.33788	0.180765	7.4012	1.34958e-13	1.28966e-11
ENSG00000151364|KCTD14	53.099	-3.81404	0.516647	-7.38229	1.55584e-13	1.48218e-11
ENSG00000223931|AC142381.1	8.27444	-3.635	0.49322	-7.36993	1.70714e-13	1.62131e-11
ENSG00000270999|IGKV1OR2-118	5.37326	-3.4856	0.473192	-7.36613	1.7565e-13	1.66307e-11
ENSG00000121211|MND1	39.2146	-2.1268	0.289174	-7.35476	1.91266e-13	1.80539e-11
ENSG00000252010|SCARNA5	10.5541	2.02894	0.276013	7.35087	1.96925e-13	1.85314e-11
ENSG00000282651|IGHV5-10-1	360.636	-3.96555	0.540447	-7.33754	2.17553e-13	2.04103e-11
ENSG00000214050|FBXO16	7.69002	-3.53657	0.482388	-7.33137	2.2781e-13	2.13078e-11
ENSG00000198901|PRC1	136.436	-1.9649	0.268123	-7.32837	2.32971e-13	2.17247e-11
ENSG00000283293|RN7SK	544.733	1.65476	0.225906	7.32497	2.38949e-13	2.2215e-11
ENSG00000230481|IGKV1OR22-5	5.41285	-3.42549	0.468616	-7.30979	2.67555e-13	2.47998e-11
ENSG00000287188|AC068989.1	15.9479	-2.97188	0.40713	-7.29958	2.88666e-13	2.66766e-11
ENSG00000276043|UHRF1	85.8571	-1.26906	0.17404	-7.2918	3.0584e-13	2.81793e-11
ENSG00000141664|ZCCHC2	2487.53	-1.63812	0.224799	-7.28703	3.16862e-13	2.90216e-11
ENSG00000196787|H2AC11	161.811	-1.10776	0.152015	-7.28718	3.16517e-13	2.90216e-11
ENSG00000211685|IGLC7	379.81	-2.82254	0.387486	-7.28424	3.23489e-13	2.94537e-11
ENSG00000211623|IGKV2D-26	18.8348	-3.77878	0.518746	-7.28445	3.2298e-13	2.94537e-11
ENSG00000212769|HMGN2P8	13.3181	-1.46985	0.201802	-7.28366	3.24892e-13	2.94945e-11
ENSG00000211892|IGHG4	2281.85	-3.02287	0.41557	-7.27404	3.48894e-13	3.15805e-11
ENSG00000253883|IGHV3-19	6.45651	-2.96239	0.40749	-7.26985	3.59882e-13	3.23851e-11
ENSG00000117399|CDC20	176.639	-2.01957	0.277793	-7.27006	3.59334e-13	3.23851e-11
ENSG00000205038|PKHD1L1	212.621	-1.4396	0.198066	-7.26831	3.64026e-13	3.26629e-11
ENSG00000154839|SKA1	62.1679	-1.84558	0.254309	-7.25725	3.95033e-13	3.53423e-11
ENSG00000175305|CCNE2	73.8147	-1.42041	0.195828	-7.25337	4.06514e-13	3.62644e-11
ENSG00000123095|BHLHE41	44.0344	-2.03259	0.280458	-7.2474	4.24841e-13	3.77901e-11
ENSG00000272839|AC011899.3	34.4195	1.38238	0.190888	7.24186	4.42562e-13	3.92532e-11
ENSG00000146670|CDCA5	163.68	-1.91946	0.265304	-7.23492	4.65805e-13	4.11964e-11
ENSG00000253234|IGLV2-5	38.8434	-2.36229	0.326876	-7.22685	4.94336e-13	4.35948e-11
ENSG00000135069|PSAT1	144.556	-1.19199	0.165014	-7.22357	5.06393e-13	4.45308e-11
ENSG00000250461|AC122718.1	8.82199	1.49015	0.206438	7.21838	5.26096e-13	4.6132e-11
ENSG00000228674|PPIAP59	7.02622	-1.41085	0.195618	-7.21224	5.50394e-13	4.80402e-11
ENSG00000253742|IGHV3-60	7.22388	-3.13688	0.434948	-7.2121	5.5097e-13	4.80402e-11
ENSG00000122641|INHBA	84.1786	-2.98872	0.414463	-7.21107	5.55121e-13	4.82658e-11
ENSG00000138346|DNA2	107.543	-1.04743	0.145492	-7.19925	6.05459e-13	5.24947e-11
ENSG00000232613|LINC02576	14.7822	-2.26018	0.314182	-7.19386	6.29854e-13	5.44568e-11
ENSG00000117143|UAP1	560.494	-1.08985	0.151631	-7.1875	6.59898e-13	5.6895e-11
ENSG00000133106|EPSTI1	6728.58	-2.04248	0.284372	-7.18242	6.84902e-13	5.88863e-11
ENSG00000211642|IGLV10-54	99.1816	-2.74551	0.382411	-7.17948	6.99777e-13	5.99981e-11
ENSG00000230593|PPIAP40	12.5068	-1.0239	0.142647	-7.17789	7.07962e-13	6.05317e-11
ENSG00000135916|ITM2C	1123.15	-1.91293	0.266795	-7.17005	7.49711e-13	6.39242e-11
ENSG00000211893|IGHG2	6981.51	-2.76327	0.38571	-7.16409	7.83022e-13	6.65806e-11
ENSG00000165140|FBP1	923.478	1.11258	0.155347	7.16189	7.95707e-13	6.73975e-11
ENSG00000250575|AL732372.3	529.498	1.49785	0.209149	7.16167	7.96996e-13	6.73975e-11
ENSG00000101057|MYBL2	554.074	-1.99638	0.279156	-7.15148	8.58487e-13	7.2399e-11
ENSG00000135476|ESPL1	58.7593	-1.93932	0.271269	-7.14905	8.73789e-13	7.34888e-11
ENSG00000100206|DMC1	9.78093	-2.748	0.38537	-7.1308	9.97862e-13	8.36957e-11
ENSG00000135114|OASL	5245.56	-1.88269	0.264342	-7.12217	1.06245e-12	8.88712e-11
ENSG00000227073|SDHDP2	7.67192	-1.52132	0.213637	-7.12103	1.07127e-12	8.93672e-11
ENSG00000281550|AC135068.9	27.1561	-2.34241	0.329304	-7.11321	1.13374e-12	9.43237e-11
ENSG00000281344|HELLPAR	18.6883	-1.72364	0.242912	-7.09575	1.2865e-12	1.06174e-10
ENSG00000087586|AURKA	145.187	-1.1762	0.166497	-7.06441	1.61305e-12	1.32762e-10
ENSG00000248571|AC106882.1	24.3325	-2.0325	0.287725	-7.06404	1.61726e-12	1.32762e-10
ENSG00000276232|AC006064.5	43.5363	1.66853	0.236713	7.04874	1.80547e-12	1.47428e-10
ENSG00000115155|OTOF	701.101	-4.27144	0.606068	-7.0478	1.81767e-12	1.48032e-10
ENSG00000182504|CEP97	591.257	-1.60797	0.22821	-7.04604	1.84082e-12	1.49523e-10
ENSG00000242887|IGHJ3	15.5017	-2.54074	0.360662	-7.04466	1.85916e-12	1.50617e-10
ENSG00000136824|SMC2	267.59	-1.13461	0.161225	-7.03742	1.95829e-12	1.58232e-10
ENSG00000205837|LINC00487	81.2138	-3.41969	0.486748	-7.02558	2.13172e-12	1.71796e-10
ENSG00000280614|FP236383.4	8799.56	1.03793	0.147759	7.02447	2.14887e-12	1.72727e-10
ENSG00000102755|FLT1	110.503	-1.94335	0.276841	-7.01973	2.22296e-12	1.78218e-10
ENSG00000077152|UBE2T	133.973	-1.42504	0.204052	-6.98373	2.87453e-12	2.28946e-10
ENSG00000228897|AC012441.2	6.02385	1.55395	0.222516	6.98356	2.87795e-12	2.28946e-10
ENSG00000179869|ABCA13	373.673	-2.9856	0.427783	-6.97925	2.96766e-12	2.34871e-10
ENSG00000281383|FP671120.8	7391.05	1.0153	0.145469	6.97949	2.96251e-12	2.34871e-10
ENSG00000164211|STARD4	402.86	-1.03413	0.148289	-6.97373	3.08657e-12	2.43657e-10
ENSG00000211935|IGHV1-3	185.092	-2.74262	0.393353	-6.97241	3.11555e-12	2.45318e-10
ENSG00000146858|ZC3HAV1L	10.8182	-2.15385	0.309066	-6.96891	3.19396e-12	2.50852e-10
ENSG00000188610|FAM72B	49.7676	-1.0678	0.153255	-6.96747	3.22683e-12	2.5279e-10
ENSG00000238025|ZDHHC4P1	4.44448	-3.87406	0.556598	-6.96024	3.39693e-12	2.64906e-10
ENSG00000176658|MYO1D	135.893	-1.46504	0.210489	-6.96017	3.39866e-12	2.64906e-10
ENSG00000105971|CAV2	67.0042	-1.76207	0.253184	-6.95967	3.41079e-12	2.65183e-10
ENSG00000277224|H2BC7	131.913	-1.92431	0.276786	-6.95232	3.59318e-12	2.77963e-10
ENSG00000280800|FP671120.7	7960.69	1.01832	0.146481	6.9519	3.60408e-12	2.78109e-10
ENSG00000164109|MAD2L1	185.23	-1.1393	0.164544	-6.92395	4.39226e-12	3.38084e-10
ENSG00000158406|H4C8	1291.26	-1.54885	0.223862	-6.91876	4.55619e-12	3.49829e-10
ENSG00000116133|DHCR24	487.286	-1.08336	0.156736	-6.91201	4.7784e-12	3.6598e-10
ENSG00000178723|GLULP4	11.4598	-1.75428	0.254034	-6.90568	4.99626e-12	3.81719e-10
ENSG00000105974|CAV1	70.6723	-2.17702	0.315611	-6.89779	5.28172e-12	4.02533e-10
ENSG00000224607|IGKV1D-27	104.579	-3.81034	0.553344	-6.88602	5.73762e-12	4.36201e-10
ENSG00000201185|RNA5SP202	5.45022	2.27528	0.330551	6.8833	5.84835e-12	4.43527e-10
ENSG00000247596|TWF2	3268.31	1.0527	0.152963	6.88204	5.90018e-12	4.4636e-10
ENSG00000139908|TSSK4	34.477	-1.21807	0.177329	-6.869	6.46514e-12	4.8553e-10
ENSG00000133328|PLAAT2	37.8713	-2.57367	0.376194	-6.84134	7.84561e-12	5.84934e-10
ENSG00000230709|AC104024.1	4.13888	-4.20521	0.617091	-6.81456	9.45505e-12	7.01538e-10
ENSG00000232884|AF127936.1	15.8286	-2.15528	0.316434	-6.81114	9.68314e-12	7.16738e-10
ENSG00000262074|SNORD3B-2	15.9899	1.53621	0.225757	6.80469	1.01265e-11	7.47758e-10
ENSG00000161133|USP41	56.3339	-3.02786	0.445877	-6.79079	1.1152e-11	8.1762e-10
ENSG00000182985|CADM1	71.0215	-1.69487	0.249871	-6.783	1.17707e-11	8.60934e-10
ENSG00000196141|SPATS2L	443.191	-2.42628	0.357873	-6.77971	1.20415e-11	8.78662e-10
ENSG00000273802|H2BC8	251.616	-1.23692	0.182551	-6.77576	1.23751e-11	9.00869e-10
ENSG00000282416|AC092299.1	155.01	1.80747	0.267182	6.76494	1.33366e-11	9.68585e-10
ENSG00000165185|KIAA1958	396.008	-1.46398	0.21644	-6.76389	1.34338e-11	9.73349e-10
ENSG00000199270|RNA5S12	3.04147	1.8664	0.276284	6.75537	1.42471e-11	1.02986e-09
ENSG00000100292|HMOX1	2726	1.01473	0.15033	6.75002	1.47822e-11	1.06356e-09
ENSG00000211674|IGLJ1	35.5691	-2.59981	0.385186	-6.74948	1.48377e-11	1.06507e-09
ENSG00000124657|OR2B6	54.6563	-1.90536	0.282371	-6.74771	1.50197e-11	1.07563e-09
ENSG00000184979|USP18	446.644	-2.98036	0.441746	-6.74678	1.5116e-11	1.08003e-09
ENSG00000264940|SNORD3C	23.1161	1.51096	0.224047	6.74395	1.54134e-11	1.09873e-09
ENSG00000188483|IER5L	33.8067	1.1799	0.17503	6.74112	1.57176e-11	1.11783e-09
ENSG00000226038|PPIAP21	6.62391	-1.23082	0.182614	-6.73999	1.58394e-11	1.12391e-09
ENSG00000200087|SNORA73B	19.2366	1.23667	0.183566	6.7369	1.61798e-11	1.14543e-09
ENSG00000211904|IGHJ2	7.10695	-2.49537	0.370719	-6.73116	1.68317e-11	1.18885e-09
ENSG00000110660|SLC35F2	118.303	-1.24623	0.185289	-6.72591	1.74502e-11	1.22972e-09
ENSG00000089685|BIRC5	144.94	-1.94155	0.289231	-6.71279	1.90942e-11	1.34251e-09
ENSG00000259316|AC087632.2	28.6257	-1.76287	0.262798	-6.70809	1.97183e-11	1.38324e-09
ENSG00000236872|PPIAP36	5.51275	-1.32331	0.197559	-6.69832	2.10829e-11	1.47561e-09
ENSG00000153093|ACOXL	29.1917	-1.58313	0.237561	-6.66413	2.6624e-11	1.85503e-09
ENSG00000144395|CCDC150	15.0532	-2.21319	0.332481	-6.6566	2.80237e-11	1.94815e-09
ENSG00000175482|POLD4	661.029	1.0161	0.15273	6.65289	2.87387e-11	1.99337e-09
ENSG00000231806|PCAT7	14.6857	1.21623	0.182934	6.64847	2.96156e-11	2.045e-09
ENSG00000244196|PPIAP15	6.17675	-1.22715	0.184699	-6.64407	3.05146e-11	2.10238e-09
ENSG00000281000|SNORD3D	8.6934	1.51747	0.228522	6.64035	3.12949e-11	2.15133e-09
ENSG00000202521|RNA5S7	3.02875	1.83027	0.2763	6.62421	3.49111e-11	2.38928e-09
ENSG00000175063|UBE2C	175.537	-1.09365	0.165112	-6.62369	3.50329e-11	2.39232e-09
ENSG00000259706|HSP90B2P	14.1035	-1.21864	0.184143	-6.61791	3.6431e-11	2.47683e-09
ENSG00000158402|CDC25C	37.8663	-1.70933	0.258315	-6.61722	3.66012e-11	2.48293e-09
ENSG00000115163|CENPA	46.7341	-1.77699	0.268769	-6.61158	3.80239e-11	2.57379e-09
ENSG00000112379|ARFGEF3	5.24718	-4.20872	0.637634	-6.60053	4.09685e-11	2.76099e-09
ENSG00000135862|LAMC1	261.63	-1.50904	0.228735	-6.59736	4.18555e-11	2.81462e-09
ENSG00000183010|PYCR1	60.5809	-2.16081	0.327577	-6.59634	4.2143e-11	2.81555e-09
ENSG00000263934|SNORD3A	30.6108	1.54908	0.234819	6.59689	4.19886e-11	2.81555e-09
ENSG00000283646|LINC02009	201.599	-2.74254	0.415763	-6.59639	4.21278e-11	2.81555e-09
ENSG00000138798|EGF	303.134	-1.64748	0.250403	-6.57931	4.72621e-11	3.14395e-09
ENSG00000248385|TARM1	87.2288	-2.4031	0.365477	-6.57524	4.85733e-11	3.21894e-09
ENSG00000079931|MOXD1	23.667	-2.03669	0.309754	-6.57517	4.8598e-11	3.21894e-09
ENSG00000109674|NEIL3	31.8539	-1.99859	0.303979	-6.57476	4.87328e-11	3.22096e-09
ENSG00000029153|ARNTL2	64.5007	-1.09687	0.166941	-6.57045	5.01635e-11	3.30843e-09
ENSG00000231434|AL365440.1	14.5111	-1.01657	0.154939	-6.5611	5.34122e-11	3.5077e-09
ENSG00000110777|POU2AF1	799.454	-1.74868	0.267126	-6.54626	5.89948e-11	3.8661e-09
ENSG00000089327|FXYD5	5156.25	1.06437	0.162646	6.54408	5.98638e-11	3.91474e-09
ENSG00000089820|ARHGAP4	3668.61	1.08208	0.165583	6.53495	6.36315e-11	4.13484e-09
ENSG00000158062|UBXN11	2435.04	1.2879	0.19728	6.5283	6.65223e-11	4.31361e-09
ENSG00000225964|NRIR	289.305	-2.68477	0.41138	-6.52627	6.74282e-11	4.36318e-09
ENSG00000113810|SMC4	601.364	-1.0384	0.1592	-6.52263	6.90862e-11	4.46112e-09
ENSG00000199910|RNA5S10	3.09778	1.78661	0.27422	6.51522	7.2581e-11	4.677e-09
ENSG00000211664|IGLV2-18	196.779	-2.26044	0.347451	-6.50577	7.72965e-11	4.97049e-09
ENSG00000284618|AL391294.1	19.5026	-1.42588	0.219336	-6.50089	7.98437e-11	5.11298e-09
ENSG00000283064|AL353759.1	127.136	-1.55157	0.238713	-6.49973	8.04631e-11	5.14197e-09
ENSG00000245205|EEF1A1P4	102.445	-1.03508	0.159268	-6.49898	8.08639e-11	5.15691e-09
ENSG00000227080|AC012441.1	5.48633	1.46635	0.22586	6.49231	8.45292e-11	5.37954e-09
ENSG00000137959|IFI44L	6515.78	-2.73801	0.421903	-6.48966	8.60314e-11	5.46388e-09
ENSG00000276868|AL353626.2	8.71492	-1.36875	0.211123	-6.48318	8.9812e-11	5.68061e-09
ENSG00000154760|SLFN13	567.214	-1.13387	0.174959	-6.48078	9.12517e-11	5.74812e-09
ENSG00000198826|ARHGAP11A	115.577	-1.17181	0.18083	-6.4802	9.15989e-11	5.75823e-09
ENSG00000213352|GAPDHP44	7.86253	-1.47212	0.227292	-6.47679	9.36967e-11	5.87813e-09
ENSG00000243977|H3P13	23.12	-1.2879	0.198996	-6.47201	9.67046e-11	6.05453e-09
ENSG00000134326|CMPK2	2928.03	-2.29106	0.354277	-6.46687	1.00051e-10	6.25137e-09
ENSG00000137265|IRF4	741.518	-1.34002	0.207255	-6.46559	1.00903e-10	6.29184e-09
ENSG00000204959|ARHGEF34P	55.1018	-1.16697	0.180536	-6.46394	1.02011e-10	6.34813e-09
ENSG00000156755|IGKV1OR-2	1.99869	-3.73924	0.57858	-6.46279	1.02789e-10	6.38368e-09
ENSG00000241478|HSPA8P9	6.88373	-1.25269	0.193897	-6.46058	1.04302e-10	6.46462e-09
ENSG00000270472|IGHV3OR16-9	31.8309	-2.29577	0.355772	-6.45292	1.09717e-10	6.77305e-09
ENSG00000130598|TNNI2	284.597	1.32742	0.206082	6.44123	1.1851e-10	7.30124e-09
ENSG00000104529|EEF1D	2791.09	1.14139	0.177264	6.43894	1.20314e-10	7.39763e-09
ENSG00000086548|CEACAM6	1209.95	-2.51211	0.390689	-6.42994	1.27651e-10	7.80211e-09
ENSG00000237352|LINC01358	22.8978	-1.56663	0.243638	-6.43016	1.27474e-10	7.80211e-09
ENSG00000234515|PPP1R2P1	20.4831	-1.70116	0.264625	-6.42859	1.28796e-10	7.85659e-09
ENSG00000120756|PLS1	36.3646	-1.37896	0.21479	-6.42006	1.36218e-10	8.26035e-09
ENSG00000253709|IGHV1-14	4.91307	-2.82371	0.440705	-6.40725	1.48169e-10	8.96739e-09
ENSG00000227507|LTB	3518.19	1.30561	0.204181	6.39436	1.61219e-10	9.71909e-09
ENSG00000140284|SLC27A2	68.2587	-1.65579	0.259314	-6.38529	1.71071e-10	1.0293e-08
ENSG00000135378|PRRG4	2551.15	-1.50662	0.23673	-6.36427	1.96214e-10	1.17828e-08
ENSG00000254056|IGHV3-71	21.9087	-2.49122	0.392016	-6.3549	2.08566e-10	1.25002e-08
ENSG00000163898|LIPH	41.0928	-1.46741	0.230979	-6.353	2.11155e-10	1.26308e-08
ENSG00000243648|AC109454.1	9.79787	-1.2329	0.194575	-6.33635	2.35276e-10	1.39924e-08
ENSG00000197705|KLHL14	144.875	-2.01529	0.318077	-6.33587	2.36011e-10	1.40091e-08
ENSG00000249096|LINC02362	93.9302	-1.18432	0.187166	-6.32767	2.48898e-10	1.47457e-08
ENSG00000105173|CCNE1	68.2035	-1.22611	0.193797	-6.32675	2.5038e-10	1.48051e-08
ENSG00000254006|AC104232.1	34.3066	-3.44817	0.545708	-6.31871	2.63757e-10	1.55069e-08
ENSG00000081052|COL4A4	30.0185	-1.96491	0.31137	-6.31052	2.78098e-10	1.6319e-08
ENSG00000166851|PLK1	83.3776	-1.16632	0.184843	-6.30979	2.79413e-10	1.6334e-08
ENSG00000215284|AL512633.1	10.5511	-1.46752	0.232578	-6.3098	2.7939e-10	1.6334e-08
ENSG00000285448|AL136961.1	7.85206	2.63071	0.416965	6.3092	2.80489e-10	1.63659e-08
ENSG00000177294|FBXO39	30.1577	-3.37501	0.535611	-6.30124	2.95272e-10	1.71636e-08
ENSG00000279605|AC067930.5	3597.73	1.50291	0.238543	6.3004	2.96879e-10	1.72245e-08
ENSG00000082438|COBLL1	115.167	-1.57202	0.249806	-6.29298	3.11421e-10	1.80344e-08
ENSG00000109685|NSD2	408.001	-1.14693	0.182327	-6.29052	3.16394e-10	1.82881e-08
ENSG00000200370|RNA5S17	3.00036	1.72772	0.27511	6.28012	3.38322e-10	1.94462e-08
ENSG00000137563|GGH	316.316	-1.29659	0.206479	-6.2795	3.39654e-10	1.94571e-08
ENSG00000200343|RNA5S8	2.84223	1.7454	0.277954	6.27945	3.39771e-10	1.94571e-08
ENSG00000162882|HAAO	114.178	1.05926	0.16885	6.27338	3.53297e-10	2.01942e-08
ENSG00000165752|STK32C	211.58	1.09406	0.17464	6.26465	3.73667e-10	2.12015e-08
ENSG00000111331|OAS3	8414.98	-2.32546	0.371599	-6.25799	3.89976e-10	2.20863e-08
ENSG00000104147|OIP5	36.5102	-1.45528	0.232647	-6.25532	3.96706e-10	2.24262e-08
ENSG00000121236|TRIM6	130.262	-1.68264	0.269112	-6.25254	4.03818e-10	2.2745e-08
ENSG00000251593|MSNP1	23.8026	-1.30424	0.208706	-6.24919	4.12594e-10	2.31969e-08
ENSG00000169116|PARM1	89.872	-1.75133	0.280484	-6.24398	4.26574e-10	2.38905e-08
ENSG00000211647|IGLV5-48	10.4348	-3.18422	0.510881	-6.2328	4.5817e-10	2.5573e-08
ENSG00000112276|BVES	6.05763	-3.83795	0.616014	-6.2303	4.65557e-10	2.59384e-08
ENSG00000201355|RNA5S14	2.90171	1.72206	0.276432	6.22958	4.67691e-10	2.60103e-08
ENSG00000105976|MET	9.85865	-3.74621	0.60171	-6.22594	4.7868e-10	2.65736e-08
ENSG00000099958|DERL3	121.539	-2.02981	0.326413	-6.21853	5.01834e-10	2.77591e-08
ENSG00000198598|MMP17	45.6785	1.46715	0.235955	6.21793	5.03749e-10	2.78152e-08
ENSG00000234397|PPIAP34	6.31867	-1.12738	0.181359	-6.21628	5.09079e-10	2.80594e-08
ENSG00000163053|SLC16A14	44.0201	-1.96747	0.317805	-6.1908	5.98604e-10	3.28764e-08
ENSG00000152078|TLCD4	100.708	-2.16439	0.34978	-6.18787	6.09828e-10	3.34333e-08
ENSG00000273983|H3C8	14.2715	-1.66516	0.269622	-6.17589	6.57901e-10	3.57514e-08
ENSG00000272150|NBPF25P	175.088	-3.92557	0.635864	-6.1736	6.67535e-10	3.62111e-08
ENSG00000232273|FTH1P1	24.4672	-1.26919	0.205648	-6.17168	6.75697e-10	3.65255e-08
ENSG00000211661|IGLV3-22	11.3318	-4.40693	0.714484	-6.16799	6.91624e-10	3.73211e-08
ENSG00000163666|HESX1	33.4512	-2.47779	0.401993	-6.16376	7.10366e-10	3.82656e-08
ENSG00000211672|IGLV4-3	14.3444	-3.11684	0.506626	-6.15215	7.644e-10	4.1033e-08
ENSG00000133101|CCNA1	365.354	-2.64851	0.431086	-6.1438	8.05711e-10	4.31007e-08
ENSG00000256007|ARAP1-AS1	124.836	1.4414	0.234728	6.14071	8.21511e-10	4.38698e-08
ENSG00000172469|MANEA	289.719	-1.19683	0.194959	-6.1389	8.30951e-10	4.42209e-08
ENSG00000163661|PTX3	321.017	-1.68064	0.274155	-6.13026	8.77357e-10	4.64503e-08
ENSG00000124006|OBSL1	8.44171	1.62129	0.264615	6.127	8.95531e-10	4.72504e-08
ENSG00000287181|AC107067.3	9.87587	-3.33115	0.543991	-6.12354	9.15193e-10	4.82054e-08
ENSG00000229097|CALM2P2	44.9706	-1.00456	0.164108	-6.12131	9.28078e-10	4.88008e-08
ENSG00000271288|IGHV1OR15-3	26.1972	-2.06357	0.337451	-6.11518	9.64503e-10	5.05439e-08
ENSG00000257281|AC009729.1	7.59414	-1.26016	0.206619	-6.09897	1.06753e-09	5.54719e-08
ENSG00000172159|FRMD3	546.384	-1.13027	0.185315	-6.09918	1.06613e-09	5.54719e-08
ENSG00000125089|SH3TC1	524.964	1.01096	0.165792	6.09778	1.07555e-09	5.57076e-08
ENSG00000199334|RNA5S11	2.96283	1.66253	0.273082	6.08803	1.1431e-09	5.90015e-08
ENSG00000248590|GLDCP1	1.76628	-3.11307	0.512007	-6.08013	1.20086e-09	6.17553e-08
ENSG00000202526|RNA5S13	2.96005	1.7218	0.283216	6.07944	1.20605e-09	6.18372e-08
ENSG00000224011|AC110602.1	14.9197	-1.13781	0.187251	-6.07638	1.22924e-09	6.29215e-08
ENSG00000263069|RNF213-AS1	176.538	-1.5539	0.255747	-6.07594	1.23262e-09	6.299e-08
ENSG00000261888|AC144831.1	51.2249	1.13821	0.187439	6.07246	1.25962e-09	6.41727e-08
ENSG00000117632|STMN1	759.967	-1.03124	0.169824	-6.07243	1.25992e-09	6.41727e-08
ENSG00000224295|OLFM5P	5.94503	-2.07713	0.342096	-6.07179	1.2649e-09	6.43204e-08
ENSG00000184844|CYCSP45	2.99768	-1.81346	0.298914	-6.06682	1.30468e-09	6.6125e-08
ENSG00000161016|RPL8	9874.38	1.17978	0.194538	6.06454	1.32333e-09	6.69603e-08
ENSG00000123219|CENPK	139.224	-1.28573	0.212045	-6.0635	1.3319e-09	6.7284e-08
ENSG00000263513|FAM72C	37.8049	-1.70515	0.281247	-6.06281	1.3376e-09	6.74613e-08
ENSG00000047597|XK	388.223	-1.15583	0.190695	-6.06115	1.35153e-09	6.80529e-08
ENSG00000277209|RPPH1	71.3397	1.75494	0.289625	6.05935	1.36671e-09	6.86078e-08
ENSG00000026950|BTN3A1	1821.75	-1.24407	0.205315	-6.05932	1.367e-09	6.86078e-08
ENSG00000180535|BHLHA15	5.71883	-3.29944	0.544595	-6.05852	1.37383e-09	6.88388e-08
ENSG00000214145|LINC00887	4.17817	-4.10933	0.680009	-6.04305	1.51229e-09	7.54095e-08
ENSG00000256663|AC112777.1	7.02999	-1.6673	0.276021	-6.04047	1.53665e-09	7.63774e-08
ENSG00000244921|MTCYBP18	10.7781	-1.27676	0.21148	-6.03726	1.56754e-09	7.77872e-08
ENSG00000115267|IFIH1	2447.21	-1.57033	0.260199	-6.03512	1.58843e-09	7.86975e-08
ENSG00000120949|TNFRSF8	446.033	1.0467	0.173622	6.02861	1.65376e-09	8.18029e-08
ENSG00000143776|CDC42BPA	65.1408	-1.09943	0.182539	-6.02297	1.71247e-09	8.44364e-08
ENSG00000182196|ARL6IP4	1178.54	1.03247	0.171501	6.02021	1.74189e-09	8.57499e-08
ENSG00000172071|EIF2AK3	377.471	-1.00887	0.167697	-6.01601	1.7877e-09	8.78651e-08
ENSG00000143333|RGS16	37.5535	-1.23927	0.206109	-6.01269	1.82474e-09	8.95429e-08
ENSG00000137628|DDX60	3412.41	-1.87481	0.311826	-6.01237	1.82835e-09	8.95774e-08
ENSG00000177706|FAM20C	204.678	1.166	0.193989	6.01065	1.84786e-09	9.02471e-08
ENSG00000212232|SNORD17	15.2704	1.36235	0.226853	6.00541	1.90846e-09	9.30594e-08
ENSG00000137941|TTLL7	38.7499	-1.44052	0.239962	-6.00312	1.93559e-09	9.40849e-08
ENSG00000133136|GNG5P2	10.2914	-1.39832	0.233203	-5.99616	2.02044e-09	9.79007e-08
ENSG00000285600|AC023593.1	141.968	-1.0775	0.179749	-5.99444	2.0419e-09	9.87859e-08
ENSG00000171443|ZNF524	245.875	1.31419	0.219246	5.99413	2.04577e-09	9.88179e-08
ENSG00000275713|H2BC9	81.2122	-1.24143	0.207253	-5.98993	2.09926e-09	1.00923e-07
ENSG00000277452|RN7SL473P	14.9802	-1.46004	0.24376	-5.98969	2.10243e-09	1.00923e-07
ENSG00000122188|LAX1	222.229	-1.49019	0.248788	-5.98979	2.10111e-09	1.00923e-07
ENSG00000272636|DOC2B	116.504	-2.36565	0.394985	-5.98921	2.10864e-09	1.01064e-07
ENSG00000278673|AC136352.8	10.0877	-1.33766	0.22356	-5.98344	2.18475e-09	1.04388e-07
ENSG00000238741|SCARNA7	11.5908	1.12365	0.188043	5.97547	2.29427e-09	1.08946e-07
ENSG00000157554|ERG	119.779	-2.26366	0.379043	-5.97203	2.34315e-09	1.10926e-07
ENSG00000166483|WEE1	100.717	-1.12289	0.188113	-5.96926	2.38332e-09	1.12311e-07
ENSG00000117480|FAAH	234.051	1.2466	0.208869	5.96832	2.39711e-09	1.12788e-07
ENSG00000249222|ATP5MGL	14.1	-1.17354	0.196664	-5.96721	2.41345e-09	1.13385e-07
ENSG00000218418|AL591135.1	41.5826	-1.20533	0.202049	-5.96556	2.43795e-09	1.14015e-07
ENSG00000124469|CEACAM8	2242.86	-2.44016	0.409163	-5.96379	2.46455e-09	1.15084e-07
ENSG00000237161|AC068446.1	7.91821	-1.38909	0.233149	-5.95795	2.55416e-09	1.18909e-07
ENSG00000249245|NCOA4P3	31.0849	-1.44743	0.243076	-5.95466	2.60608e-09	1.20828e-07
ENSG00000253763|IGHV3-6	2.2975	-3.47378	0.58334	-5.95498	2.60098e-09	1.20828e-07
ENSG00000279461|AC005480.2	4.59574	-1.4043	0.235835	-5.9546	2.60713e-09	1.20828e-07
ENSG00000233822|H2BC15	75.7682	-1.19946	0.201745	-5.94544	2.75711e-09	1.27397e-07
ENSG00000019169|MARCO	805.617	1.49521	0.251866	5.93652	2.91135e-09	1.33922e-07
ENSG00000185745|IFIT1	16722	-2.31996	0.390869	-5.93541	2.93118e-09	1.34633e-07
ENSG00000137965|IFI44	6386.2	-2.00142	0.337432	-5.93132	3.005e-09	1.37411e-07
ENSG00000227295|ELL2P1	15.3469	-1.22191	0.206353	-5.92142	3.19164e-09	1.453e-07
ENSG00000183856|IQGAP3	36.0231	-2.47702	0.418864	-5.91366	3.34591e-09	1.51913e-07
ENSG00000077348|EXOSC5	135.461	1.00274	0.169869	5.903	3.5695e-09	1.61786e-07
ENSG00000239002|SCARNA10	8.55269	1.83837	0.31201	5.89204	3.81462e-09	1.71886e-07
ENSG00000067177|PHKA1	5.27891	-3.48762	0.592419	-5.88709	3.93063e-09	1.76855e-07
ENSG00000189343|RPS2P46	2041.85	1.09068	0.18531	5.88573	3.96302e-09	1.77795e-07
ENSG00000104921|FCER2	253.48	1.45417	0.247462	5.87634	4.19447e-09	1.87361e-07
ENSG00000189233|NUGGC	99.3903	-1.68025	0.286141	-5.8721	4.30302e-09	1.91932e-07
ENSG00000142327|RNPEPL1	3004.94	1.20114	0.204782	5.86548	4.47826e-09	1.98886e-07
ENSG00000147813|NAPRT	858.666	1.2454	0.212386	5.86384	4.52273e-09	2.00573e-07
ENSG00000282122|IGHV7-4-1	271.23	-4.92019	0.839302	-5.86224	4.56657e-09	2.02226e-07
ENSG00000203397|AL139400.1	4.21068	-1.59984	0.273285	-5.8541	4.79588e-09	2.12077e-07
ENSG00000288302|AL132709.8	92.8721	1.16842	0.199772	5.84876	4.95244e-09	2.18687e-07
ENSG00000229897|SEPTIN7P7	4.82153	-1.5221	0.260257	-5.84846	4.96149e-09	2.18774e-07
ENSG00000072422|RHOBTB1	343.307	-1.076	0.184096	-5.8448	5.07188e-09	2.23322e-07
ENSG00000259040|BLOC1S5-TXNDC5	8136.61	-3.8894	0.665757	-5.84208	5.15535e-09	2.26674e-07
ENSG00000175556|LONRF3	154.754	-1.25678	0.215284	-5.83777	5.29047e-09	2.31954e-07
ENSG00000147536|GINS4	44.0531	-1.53796	0.26351	-5.83642	5.33333e-09	2.33171e-07
ENSG00000256293|AC135279.3	7.24227	-1.94694	0.333923	-5.83051	5.52573e-09	2.4056e-07
ENSG00000254270|ERHP1	2.02163	-2.41099	0.413541	-5.83012	5.53887e-09	2.40792e-07
ENSG00000232829|GSTO3P	4.77943	-1.57331	0.269971	-5.8277	5.61962e-09	2.43959e-07
ENSG00000105373|NOP53	2328.68	1.21026	0.207699	5.82702	5.64245e-09	2.44607e-07
ENSG00000152689|RASGRP3	217.11	-1.11517	0.191508	-5.82307	5.77748e-09	2.49759e-07
ENSG00000254244|PAICSP4	5.37402	-1.2394	0.212855	-5.82272	5.78964e-09	2.49934e-07
ENSG00000131401|NAPSB	2160.85	1.37559	0.236313	5.82107	5.84724e-09	2.52068e-07
ENSG00000111335|OAS2	7223.72	-1.76136	0.302813	-5.81667	6.00301e-09	2.58423e-07
ENSG00000205593|DENND6B	126.847	1.21352	0.208725	5.81398	6.10055e-09	2.62256e-07
ENSG00000198816|ZNF358	94.4547	1.34783	0.231837	5.81368	6.11135e-09	2.62355e-07
ENSG00000144893|MED12L	90.5062	-1.53946	0.264815	-5.81332	6.1246e-09	2.62558e-07
ENSG00000254030|IGLC5	63.2603	-1.87737	0.32299	-5.81248	6.15556e-09	2.63519e-07
ENSG00000196778|OR52K1	13.4011	-1.21703	0.209435	-5.81102	6.20928e-09	2.65451e-07
ENSG00000106211|HSPB1	308.098	1.69489	0.29175	5.80941	6.2692e-09	2.6759e-07
ENSG00000139618|BRCA2	87.8499	-1.21785	0.210217	-5.7933	6.90149e-09	2.9181e-07
ENSG00000089127|OAS1	7095.98	-1.70454	0.294457	-5.78874	7.09183e-09	2.99039e-07
ENSG00000134070|IRAK2	398.878	-1.15939	0.20092	-5.7704	7.9084e-09	3.30312e-07
ENSG00000149516|MS4A3	607.458	-1.75593	0.304474	-5.76709	8.06524e-09	3.35954e-07
ENSG00000157445|CACNA2D3	66.9297	1.48498	0.257541	5.766	8.1173e-09	3.37212e-07
ENSG00000234933|CDC42P1	6.03484	-1.18675	0.205836	-5.76551	8.14111e-09	3.37747e-07
ENSG00000175643|RMI2	195.732	-1.10195	0.191202	-5.76326	8.2507e-09	3.41551e-07
ENSG00000196456|ZNF775	76.8912	1.15895	0.201688	5.74626	9.12378e-09	3.74986e-07
ENSG00000127074|RGS13	9.81616	-2.09911	0.365619	-5.74126	9.39767e-09	3.84706e-07
ENSG00000169100|SLC25A6	5189.34	1.06133	0.184993	5.73715	9.62832e-09	3.93626e-07
ENSG00000207513|RNU1-3	16.9917	1.50122	0.262016	5.72951	1.00719e-08	4.11218e-07
ENSG00000127399|LRRC61	155.372	1.04799	0.183302	5.71728	1.08244e-08	4.40192e-07
ENSG00000165915|SLC39A13	239.603	1.0409	0.182098	5.71612	1.08981e-08	4.42607e-07
ENSG00000170638|TRABD	1044.52	1.08722	0.190309	5.71291	1.11061e-08	4.4928e-07
ENSG00000233038|AC011899.2	55.0312	1.03357	0.180982	5.71091	1.12372e-08	4.52213e-07
ENSG00000230364|RPL4P3	22.6119	-1.08391	0.190385	-5.69326	1.24634e-08	4.97666e-07
ENSG00000205100|HSP90AA4P	5.76137	-1.12307	0.197446	-5.68801	1.2853e-08	5.10933e-07
ENSG00000206652|RNU1-1	17.3336	1.49528	0.263015	5.68517	1.30685e-08	5.18475e-07
ENSG00000253131|IGHV7-56	15.071	-4.79825	0.844555	-5.68139	1.33601e-08	5.29362e-07
ENSG00000253132|IGHV3-62	6.11191	-4.31922	0.760763	-5.67748	1.36693e-08	5.40917e-07
ENSG00000173821|RNF213	16050	-1.02334	0.180254	-5.67719	1.36929e-08	5.41158e-07
ENSG00000140988|RPS2	13186.8	1.11523	0.196511	5.67517	1.38548e-08	5.46158e-07
ENSG00000123685|BATF3	86.5556	1.25047	0.2204	5.67366	1.39777e-08	5.503e-07
ENSG00000214548|MEG3	14.4952	2.02817	0.357951	5.66607	1.46113e-08	5.73053e-07
ENSG00000188761|BCL2L15	184.956	-1.84501	0.325875	-5.66171	1.49871e-08	5.86301e-07
ENSG00000239899|RN7SL674P	7.85646	-1.29007	0.22801	-5.65794	1.532e-08	5.98566e-07
ENSG00000132561|MATN2	33.4648	-2.27487	0.402145	-5.65685	1.54179e-08	6.00872e-07
ENSG00000095739|BAMBI	66.1334	-1.30631	0.230957	-5.65608	1.54869e-08	6.02797e-07
ENSG00000058673|ZC3H11A	2813.12	-2.66431	0.471158	-5.65482	1.56006e-08	6.05859e-07
ENSG00000180549|FUT7	1193.98	1.29007	0.228137	5.65478	1.56048e-08	6.05859e-07
ENSG00000185760|KCNQ5	37.119	-1.04082	0.184201	-5.65043	1.60043e-08	6.19034e-07
ENSG00000223864|NPM1P19	4.16804	-1.32542	0.234628	-5.64904	1.61348e-08	6.23301e-07
ENSG00000210194|MT-TE	1916.36	1.02417	0.181391	5.64622	1.64013e-08	6.32802e-07
ENSG00000274290|H2BC6	67.9532	-1.28414	0.227469	-5.64535	1.64843e-08	6.35212e-07
ENSG00000207389|RNU1-4	17.1793	1.49227	0.264401	5.64398	1.66167e-08	6.37925e-07
ENSG00000207005|RNU1-2	16.8628	1.49122	0.264337	5.64137	1.68707e-08	6.46068e-07
ENSG00000104805|NUCB1	4101.38	1.00179	0.177607	5.64047	1.69584e-08	6.48622e-07
ENSG00000231684|EIF1P3	7.88257	-1.06699	0.1892	-5.63947	1.70573e-08	6.51597e-07
ENSG00000215003|RPL15P20	11.7722	-1.27741	0.226532	-5.639	1.71045e-08	6.52593e-07
ENSG00000224781|EIF4A2P4	4.99661	-1.29186	0.229322	-5.63337	1.76719e-08	6.70922e-07
ENSG00000187323|DCC	3.42387	-3.23016	0.573446	-5.6329	1.77206e-08	6.7174e-07
ENSG00000229358|DPY19L1P1	44.46	-2.10771	0.37504	-5.61996	1.91003e-08	7.18962e-07
ENSG00000234277|LINC01641	4.63347	1.84445	0.328252	5.61901	1.92055e-08	7.22043e-07
ENSG00000204388|HSPA1B	2179.96	1.01537	0.180835	5.61489	1.96691e-08	7.37676e-07
ENSG00000141505|ASGR1	189.865	1.20609	0.214908	5.61214	1.99841e-08	7.48281e-07
ENSG00000211895|IGHA1	19405.6	-2.42823	0.43307	-5.60701	2.05855e-08	7.68309e-07
ENSG00000229604|MTATP8P2	5.32147	-1.41492	0.252479	-5.60414	2.09297e-08	7.79273e-07
ENSG00000224397|SMIM25	6108.76	1.01912	0.18187	5.60356	2.09999e-08	7.80945e-07
ENSG00000213509|PPIAP16	10.1562	-1.11437	0.199044	-5.59862	2.1606e-08	8.01552e-07
ENSG00000224220|DTNB-AS1	7.79054	-4.32627	0.774321	-5.58718	2.30792e-08	8.54151e-07
ENSG00000274370|AC130371.2	35.1557	1.34929	0.242066	5.57406	2.48867e-08	9.15557e-07
ENSG00000188039|NWD1	7.10931	-2.80112	0.502656	-5.57264	2.50914e-08	9.20892e-07
ENSG00000259343|TMC3-AS1	37.6481	-1.34689	0.24206	-5.56427	2.6325e-08	9.6502e-07
ENSG00000134321|RSAD2	10027.8	-2.46309	0.442858	-5.56179	2.6702e-08	9.7463e-07
ENSG00000081377|CDC14B	362.102	-1.04928	0.188753	-5.55903	2.71271e-08	9.86168e-07
ENSG00000282051|AC010507.1	214.712	1.09989	0.197876	5.55849	2.72116e-08	9.86971e-07
ENSG00000206585|RNVU1-7	12.0595	1.41981	0.25562	5.55437	2.78619e-08	1.00701e-06
ENSG00000100526|CDKN3	107.355	-1.17643	0.211966	-5.5501	2.85502e-08	1.02588e-06
ENSG00000125355|TMEM255A	39.2134	-2.09568	0.377631	-5.54954	2.86425e-08	1.028e-06
ENSG00000215482|CALM2P3	9.86383	-1.02771	0.18535	-5.54473	2.94408e-08	1.05298e-06
ENSG00000118513|MYB	243.858	-1.22596	0.22112	-5.54433	2.95085e-08	1.05418e-06
ENSG00000263232|ATP5F1AP3	2.80816	-1.6783	0.302922	-5.54035	3.01874e-08	1.0747e-06
ENSG00000185275|CD24P4	41.0799	-1.86058	0.33613	-5.53529	3.10717e-08	1.09732e-06
ENSG00000118113|MMP8	7996.68	-2.56968	0.464477	-5.53241	3.15855e-08	1.11419e-06
ENSG00000223878|PPIAP53	5.68748	-1.01863	0.184154	-5.53142	3.17645e-08	1.11875e-06
ENSG00000206596|RNU1-27P	11.3073	1.3978	0.252708	5.5313	3.17872e-08	1.11875e-06
ENSG00000239653|PSMD6-AS2	122.944	-1.17371	0.212208	-5.53094	3.18526e-08	1.11978e-06
ENSG00000171456|ASXL1	385.387	-1.23734	0.223816	-5.5284	3.23169e-08	1.13352e-06
ENSG00000181359|HSP90AA6P	13.2829	-1.14609	0.20734	-5.52759	3.24653e-08	1.13743e-06
ENSG00000234231|ANAPC1P4	18.3325	-3.08928	0.559579	-5.52073	3.37592e-08	1.17875e-06
ENSG00000163362|INAVA	13.886	-2.15156	0.389797	-5.51971	3.39562e-08	1.18428e-06
ENSG00000111912|NCOA7	1032.33	-1.14223	0.206962	-5.51904	3.40854e-08	1.18611e-06
ENSG00000102230|PCYT1B	129.311	-1.16006	0.210281	-5.51672	3.45392e-08	1.1992e-06
ENSG00000205220|PSMB10	1122.93	1.16422	0.211519	5.50412	3.71026e-08	1.28387e-06
ENSG00000275183|LENG9	59.8461	1.26665	0.230153	5.5035	3.72322e-08	1.28638e-06
ENSG00000173391|OLR1	321.977	-2.28304	0.415012	-5.50115	3.77332e-08	1.30131e-06
ENSG00000211593|IGKJ5	5.98227	-1.70039	0.309147	-5.50024	3.79266e-08	1.30506e-06
ENSG00000225492|GBP1P1	321.16	-2.57431	0.468284	-5.49733	3.85585e-08	1.32533e-06
ENSG00000248968|AC012640.1	16.1251	-1.42163	0.258673	-5.49585	3.88828e-08	1.33499e-06
ENSG00000270617|URGCP-MRPS24	27.582	-5.30487	0.96582	-5.49261	3.96047e-08	1.35242e-06
ENSG00000185272|RBM11	54.2435	-1.11341	0.203232	-5.4785	4.28939e-08	1.4549e-06
ENSG00000225663|MCRIP1	378.934	1.33706	0.244119	5.47707	4.32423e-08	1.46511e-06
ENSG00000206140|TMEM191C	22.3315	1.03831	0.18963	5.47545	4.364e-08	1.47696e-06
ENSG00000216854|RPL17P26	11.3382	-1.05397	0.192532	-5.47423	4.39417e-08	1.48555e-06
ENSG00000250705|H3P23	22.4181	-1.25222	0.228768	-5.47373	4.40661e-08	1.48812e-06
ENSG00000236349|SUCLG2P2	15.6498	-1.00826	0.184227	-5.47293	4.42654e-08	1.49322e-06
ENSG00000217139|AL603865.1	2.30415	-2.03073	0.371182	-5.471	4.47513e-08	1.50796e-06
ENSG00000130479|MAP1S	266.46	1.00919	0.184566	5.4679	4.55388e-08	1.53116e-06
ENSG00000161040|FBXL13	333.764	-1.259	0.230313	-5.46647	4.59092e-08	1.53858e-06
ENSG00000275405|AC213203.2	12.1826	1.38028	0.253052	5.45452	4.91051e-08	1.6368e-06
ENSG00000119917|IFIT3	24717.6	-1.81624	0.333174	-5.45132	4.99979e-08	1.66118e-06
ENSG00000249215|NCOA4P4	11.3432	-1.45054	0.266148	-5.45014	5.03312e-08	1.67045e-06
ENSG00000136478|TEX2	649.819	-1.06587	0.195679	-5.44701	5.12238e-08	1.69643e-06
ENSG00000273768|RNVU1-29	11.4356	1.36692	0.251029	5.44527	5.17282e-08	1.7113e-06
ENSG00000162062|TEDC2	10.9684	-1.77462	0.32612	-5.44161	5.28002e-08	1.74489e-06
ENSG00000169247|SH3TC2	116.951	-1.05428	0.194187	-5.4292	5.66087e-08	1.86477e-06
ENSG00000161642|ZNF385A	1183.04	1.03409	0.190538	5.42721	5.72405e-08	1.87956e-06
ENSG00000228887|EEF1DP1	38.1303	1.25007	0.230368	5.42639	5.75046e-08	1.88422e-06
ENSG00000132688|NES	7.80592	-2.49705	0.460356	-5.42416	5.82265e-08	1.90384e-06
ENSG00000259790|ANP32BP1	9.51752	-1.0659	0.196539	-5.42337	5.84871e-08	1.91033e-06
ENSG00000255213|NPM1P35	3.44688	-1.35113	0.249188	-5.42216	5.88845e-08	1.92001e-06
ENSG00000164611|PTTG1	316.341	-1.10126	0.203196	-5.4197	5.96989e-08	1.93965e-06
ENSG00000243056|EIF4EBP3	105.761	1.24713	0.230168	5.41833	6.01571e-08	1.95248e-06
ENSG00000272211|AC114760.2	43.8927	-1.44611	0.267012	-5.4159	6.09814e-08	1.97716e-06
ENSG00000210151|MT-TS1	2191.74	1.09078	0.201516	5.41289	6.20153e-08	2.00226e-06
ENSG00000227502|MROCKI	43.4342	-1.57903	0.291712	-5.41298	6.19828e-08	2.00226e-06
ENSG00000253545|IGHV3-52	5.84037	-4.02664	0.743985	-5.41226	6.22342e-08	2.00723e-06
ENSG00000100300|TSPO	3972.97	1.38215	0.255391	5.4119	6.23608e-08	2.00921e-06
ENSG00000142541|RPL13A	27931.1	1.09572	0.202633	5.40742	6.39389e-08	2.05791e-06
ENSG00000214189|ZNF788P	28.4884	-1.96762	0.364002	-5.40552	6.46205e-08	2.07768e-06
ENSG00000140961|OSGIN1	83.4506	1.16506	0.215786	5.39915	6.69575e-08	2.14617e-06
ENSG00000135451|TROAP	86.4995	-1.46837	0.272048	-5.39747	6.75889e-08	2.16186e-06
ENSG00000267296|CEBPA-DT	58.1377	1.02604	0.190196	5.39463	6.8666e-08	2.18951e-06
ENSG00000118985|ELL2	1352.27	-1.00913	0.187097	-5.39363	6.90498e-08	2.19948e-06
ENSG00000134827|TCN1	1873.83	-1.83369	0.34004	-5.39257	6.94557e-08	2.21012e-06
ENSG00000214578|HMGN2P15	6.42128	-1.02497	0.190242	-5.38773	7.13547e-08	2.25891e-06
ENSG00000268833|AC243967.2	49.9965	-2.32932	0.432445	-5.38638	7.18897e-08	2.26908e-06
ENSG00000127311|HELB	152.334	-1.16024	0.215456	-5.38503	7.24309e-08	2.28128e-06
ENSG00000237840|FAM21FP	50.9063	-1.0299	0.19141	-5.38059	7.42436e-08	2.3332e-06
ENSG00000225674|IPO7P2	3.45722	-1.5646	0.290794	-5.38043	7.43061e-08	2.3332e-06
ENSG00000211594|IGKJ4	5.80589	-1.70127	0.316216	-5.3801	7.44455e-08	2.3352e-06
ENSG00000211675|IGLC1	10.227	-2.57742	0.479561	-5.37454	7.67801e-08	2.40111e-06
ENSG00000149798|CDC42EP2	928.173	1.11959	0.208414	5.37195	7.78899e-08	2.42598e-06
ENSG00000272173|U47924.2	117.173	1.61317	0.300687	5.36495	8.09716e-08	2.51436e-06
ENSG00000277761|AC136616.2	6.19513	-3.98754	0.743527	-5.36301	8.1846e-08	2.53895e-06
ENSG00000130304|SLC27A1	277.365	1.13711	0.212054	5.36236	8.21426e-08	2.5456e-06
ENSG00000264968|AC090844.2	11.0833	-1.9393	0.361966	-5.35769	8.42909e-08	2.60225e-06
ENSG00000199480|RNA5SP389	2.74511	1.49521	0.27929	5.35362	8.62109e-08	2.65303e-06
ENSG00000228328|AL158201.1	19.7997	-1.24687	0.232949	-5.35255	8.67248e-08	2.66088e-06
ENSG00000260853|AC109460.2	81.716	-1.02057	0.190701	-5.3517	8.71301e-08	2.67066e-06
ENSG00000171223|JUNB	6093.54	1.09751	0.20511	5.35086	8.75385e-08	2.68052e-06
ENSG00000268992|CDC42EP3P1	1.20477	-2.40012	0.448703	-5.34901	8.84381e-08	2.70538e-06
ENSG00000135835|KIAA1614	117.94	-1.12452	0.210382	-5.34512	9.03557e-08	2.75858e-06
ENSG00000152778|IFIT5	3073.05	-1.31779	0.246738	-5.34087	9.25034e-08	2.81579e-06
ENSG00000167105|TMEM92	64.3497	-1.61127	0.301764	-5.3395	9.32032e-08	2.82872e-06
ENSG00000143891|GALM	1016.74	-1.1678	0.218755	-5.33839	9.37737e-08	2.84324e-06
ENSG00000269981|AL627309.7	234.189	1.01952	0.191078	5.33564	9.52106e-08	2.87833e-06
ENSG00000114127|XRN1	3042.18	-1.00525	0.188545	-5.33164	9.73305e-08	2.93379e-06
ENSG00000146540|C7orf50	345.648	1.28391	0.240906	5.32953	9.84699e-08	2.96235e-06
ENSG00000173193|PARP14	8658.4	-1.19594	0.224457	-5.32816	9.92132e-08	2.98181e-06
ENSG00000228501|RPL15P18	7.18091	-1.01428	0.190432	-5.32621	1.00281e-07	2.99929e-06
ENSG00000180914|OXTR	45.6675	-1.38965	0.260906	-5.32623	1.00273e-07	2.99929e-06
ENSG00000087303|NID2	10.0275	-1.22671	0.230385	-5.3246	1.01175e-07	3.0215e-06
ENSG00000284906|ARHGAP11B	2.98995	-3.62972	0.681806	-5.32369	1.01685e-07	3.02954e-06
ENSG00000258445|AL132777.1	1.43252	-2.36305	0.443911	-5.32326	1.01921e-07	3.03111e-06
ENSG00000234290|AC116366.2	441.493	-1.00834	0.189598	-5.31827	1.04757e-07	3.09716e-06
ENSG00000177301|KCNA2	31.1555	-1.24152	0.233567	-5.31546	1.0639e-07	3.13641e-06
ENSG00000105640|RPL18A	4789.25	1.31764	0.248068	5.3116	1.08665e-07	3.19737e-06
ENSG00000167526|RPL13	11245.9	1.15882	0.218498	5.30356	1.13565e-07	3.32888e-06
ENSG00000221963|APOL6	6729.76	-1.26462	0.238459	-5.30332	1.13714e-07	3.33007e-06
ENSG00000226287|TMEM191A	37.4039	1.18148	0.222796	5.30297	1.13932e-07	3.33329e-06
ENSG00000162733|DDR2	15.0136	-1.44068	0.271693	-5.3026	1.14163e-07	3.3369e-06
ENSG00000238116|Z95327.2	3.51736	-1.502	0.283684	-5.29463	1.19255e-07	3.46603e-06
ENSG00000004809|SLC22A16	123.742	-1.21698	0.230337	-5.28346	1.26766e-07	3.64656e-06
ENSG00000112290|WASF1	110.886	-1.13549	0.215059	-5.27989	1.29262e-07	3.71144e-06
ENSG00000188107|EYS	43.1068	-1.48855	0.282217	-5.27448	1.33137e-07	3.81206e-06
ENSG00000151575|TEX9	19.5114	-1.37007	0.259773	-5.27412	1.33398e-07	3.816e-06
ENSG00000213442|RPL18AP3	1401.03	1.12783	0.21387	5.27346	1.33876e-07	3.82259e-06
ENSG00000211641|IGLV11-55	2.06769	-2.74758	0.521174	-5.2719	1.35016e-07	3.85156e-06
ENSG00000187796|CARD9	238.597	1.07202	0.203426	5.26983	1.36552e-07	3.88103e-06
ENSG00000215199|YWHAZP6	10.1204	-1.10015	0.208827	-5.26824	1.37739e-07	3.91119e-06
ENSG00000272555|AC009974.1	50.72	-1.38977	0.264024	-5.2638	1.41105e-07	3.99208e-06
ENSG00000197301|HMGA2-AS1	15.7172	-1.11533	0.212246	-5.2549	1.48101e-07	4.17852e-06
ENSG00000188460|ACTBP11	7.54579	-1.05886	0.201545	-5.2537	1.49077e-07	4.19836e-06
ENSG00000187475|H1-6	8.08166	-1.55531	0.296032	-5.25386	1.48943e-07	4.19836e-06
ENSG00000269737|AL691432.1	43.8253	-1.1748	0.223672	-5.25234	1.50177e-07	4.2178e-06
ENSG00000211961|IGHV1-45	8.25232	-2.07579	0.395327	-5.25082	1.5142e-07	4.24197e-06
ENSG00000176978|DPP7	662.535	1.35255	0.257673	5.24908	1.52861e-07	4.27373e-06
ENSG00000199523|RNA5SP226	2.61166	1.48344	0.282775	5.24599	1.55442e-07	4.33674e-06
ENSG00000254602|AP000662.1	5.4122	-2.59528	0.494726	-5.24588	1.55536e-07	4.33674e-06
ENSG00000226881|H3P44	20.077	-1.01179	0.192883	-5.2456	1.55775e-07	4.3395e-06
ENSG00000253451|IGLV2-28	9.91899	-3.2245	0.615109	-5.24215	1.58713e-07	4.41336e-06
ENSG00000160325|CACFD1	122.919	1.03805	0.198091	5.24027	1.60346e-07	4.44675e-06
ENSG00000231305|AC112484.1	17.5406	-1.12095	0.214245	-5.23211	1.67586e-07	4.62676e-06
ENSG00000253448|IGLV3-6	2.84504	-3.21027	0.613627	-5.23163	1.68018e-07	4.63455e-06
ENSG00000071909|MYO3B	8.28743	-2.46633	0.471684	-5.22877	1.70641e-07	4.69545e-06
ENSG00000213956|AC112187.1	4.53224	-1.14015	0.218321	-5.22233	1.76686e-07	4.84334e-06
ENSG00000145850|TIMD4	26.5791	-1.89604	0.363125	-5.22146	1.77522e-07	4.85728e-06
ENSG00000144668|ITGA9	107.698	-1.52841	0.292726	-5.2213	1.77667e-07	4.85728e-06
ENSG00000140262|TCF12	446.135	-1.25039	0.239644	-5.21769	1.81167e-07	4.93983e-06
ENSG00000177191|B3GNT8	774.848	1.1633	0.223255	5.21065	1.8818e-07	5.10402e-06
ENSG00000185838|GNB1L	29.2714	1.41476	0.27154	5.21012	1.88721e-07	5.10522e-06
ENSG00000268442|AC073534.1	3.73887	1.4851	0.285105	5.20897	1.89889e-07	5.12783e-06
ENSG00000235321|AC007556.1	15.0787	-2.773	0.532396	-5.20853	1.90343e-07	5.1356e-06
ENSG00000115414|FN1	98.6531	-2.13963	0.410875	-5.20751	1.91396e-07	5.1595e-06
ENSG00000284649|AC009093.8	41.3198	1.11107	0.213491	5.20428	1.94746e-07	5.24066e-06
ENSG00000284697|AC006511.6	18.6148	-1.6913	0.325296	-5.19927	2.00078e-07	5.37009e-06
ENSG00000158163|DZIP1L	97.2242	-1.89672	0.364897	-5.19795	2.01493e-07	5.39869e-06
ENSG00000150967|ABCB9	60.2637	-1.57984	0.304234	-5.19284	2.07111e-07	5.53002e-06
ENSG00000141384|TAF4B	114.145	-1.12247	0.216154	-5.19293	2.07013e-07	5.53002e-06
ENSG00000199415|RNA5SP370	2.7151	1.46337	0.282008	5.1891	2.11317e-07	5.6277e-06
ENSG00000236552|RPL13AP5	2228.03	1.11656	0.215214	5.18815	2.12392e-07	5.64659e-06
ENSG00000167900|TK1	174.029	-1.29399	0.249683	-5.18253	2.18898e-07	5.80456e-06
ENSG00000287287|AL133476.1	6.74263	-2.2386	0.432269	-5.17873	2.23405e-07	5.91898e-06
ENSG00000211643|IGLV5-52	9.40407	-2.69226	0.519935	-5.17806	2.24201e-07	5.93497e-06
ENSG00000160326|SLC2A6	537.243	1.13761	0.220273	5.16454	2.41031e-07	6.33703e-06
ENSG00000253785|AC008429.2	3.23547	-1.42856	0.276863	-5.15982	2.47192e-07	6.46048e-06
ENSG00000101412|E2F1	470.101	-1.15104	0.223152	-5.1581	2.49472e-07	6.50355e-06
ENSG00000259772|AC012236.1	54.3356	-1.14725	0.222516	-5.1558	2.52555e-07	6.56729e-06
ENSG00000235742|AC012308.1	4.06924	-1.57722	0.306166	-5.15153	2.58373e-07	6.70162e-06
ENSG00000254765|AC011092.1	3.8883	-1.60153	0.310902	-5.15123	2.58781e-07	6.70659e-06
ENSG00000255310|AF131215.5	40.6982	-1.14285	0.221931	-5.14957	2.61087e-07	6.75501e-06
ENSG00000122728|TAF1L	6.78816	-1.29939	0.25242	-5.14774	2.63639e-07	6.81531e-06
ENSG00000285095|AC025887.2	1.79113	-3.00579	0.583937	-5.14746	2.6404e-07	6.81997e-06
ENSG00000099624|ATP5F1D	215.819	1.31698	0.255914	5.14618	2.6585e-07	6.85523e-06
ENSG00000244485|RPL18P13	4.2658	-1.28793	0.250396	-5.14356	2.69578e-07	6.93979e-06
ENSG00000247735|AC120114.1	6.11083	-1.631	0.317492	-5.13715	2.78942e-07	7.12733e-06
ENSG00000188512|AF279873.1	3.05804	-1.31984	0.257149	-5.13259	2.85779e-07	7.28395e-06
ENSG00000137878|GCOM1	164.044	-1.41441	0.275589	-5.13233	2.86183e-07	7.28823e-06
ENSG00000225213|AC073367.1	4.44839	-1.29595	0.252613	-5.13017	2.89487e-07	7.36021e-06
ENSG00000143552|NUP210L	8.12344	2.25371	0.439831	5.12404	2.9905e-07	7.5784e-06
ENSG00000107872|FBXL15	81.1403	1.13557	0.221852	5.1186	3.07819e-07	7.76656e-06
ENSG00000249506|ZEB2P1	7.60304	-1.15334	0.22539	-5.1171	3.10274e-07	7.81789e-06
ENSG00000084207|GSTP1	2822.37	1.03645	0.202559	5.11676	3.10833e-07	7.82559e-06
ENSG00000261327|AC134312.5	2.84365	1.63721	0.320054	5.11542	3.13048e-07	7.86851e-06
ENSG00000258926|AL355916.2	20.0947	-1.49159	0.291844	-5.11091	3.2061e-07	8.01942e-06
ENSG00000109265|CRACD	15.0823	-1.65701	0.324273	-5.10992	3.22291e-07	8.04191e-06
ENSG00000103363|ELOB	1851.86	1.19555	0.233983	5.10955	3.22919e-07	8.05107e-06
ENSG00000064655|EYA2	4.36729	-2.12013	0.41504	-5.10826	3.25143e-07	8.09343e-06
ENSG00000185974|GRK1	2.67478	-3.06827	0.600703	-5.1078	3.25926e-07	8.1064e-06
ENSG00000236111|AL603882.1	4.70963	-1.13336	0.221918	-5.10714	3.27076e-07	8.12845e-06
ENSG00000243678|NME2	1257.19	1.45738	0.285418	5.10613	3.28821e-07	8.15867e-06
ENSG00000177076|ACER2	21.2934	-1.30028	0.254782	-5.10351	3.33413e-07	8.2461e-06
ENSG00000248516|AC105415.1	30.5421	-1.2872	0.252325	-5.10137	3.372e-07	8.31311e-06
ENSG00000255397|AC022182.3	25.6377	-1.21628	0.238456	-5.10063	3.38518e-07	8.33894e-06
ENSG00000173581|CCDC106	37.5774	1.0258	0.201173	5.0991	3.41273e-07	8.38674e-06
ENSG00000185031|SLC2A3P2	7.10037	-1.45416	0.285222	-5.09833	3.4266e-07	8.41411e-06
ENSG00000177600|RPLP2	8531.29	1.34074	0.26301	5.09767	3.43865e-07	8.43539e-06
ENSG00000243099|AC020983.1	5.29052	-1.18561	0.232586	-5.09752	3.44127e-07	8.43539e-06
ENSG00000236060|HSPB1P1	8.80405	1.54703	0.303653	5.09472	3.49257e-07	8.53531e-06
ENSG00000276966|H4C5	49.729	-1.07788	0.212215	-5.07919	3.79039e-07	9.22668e-06
ENSG00000272405|AL365181.3	4.18085	-2.4361	0.48	-5.07521	3.87059e-07	9.40705e-06
ENSG00000138646|HERC5	4302.73	-1.64948	0.32503	-5.07485	3.87807e-07	9.41782e-06
ENSG00000169972|PUSL1	112.772	1.09025	0.214858	5.0743	3.88933e-07	9.43774e-06
ENSG00000251453|HAUS1P1	16.0883	-1.89695	0.374118	-5.07046	3.9686e-07	9.59042e-06
ENSG00000133250|ZNF414	58.1887	1.13915	0.22467	5.07035	3.97089e-07	9.59042e-06
ENSG00000187609|EXD3	57.1342	1.0698	0.211246	5.06425	4.10018e-07	9.84873e-06
ENSG00000232015|HSPE1P25	2.02072	-2.14305	0.423333	-5.06232	4.14176e-07	9.94087e-06
ENSG00000249193|HSPD1P5	4.89224	-1.07809	0.213018	-5.06104	4.16982e-07	1.00004e-05
ENSG00000279066|HEXD-IT1	9.03309	-1.11725	0.220836	-5.05919	4.21045e-07	1.00744e-05
ENSG00000286259|AC078820.3	3.28911	1.47402	0.291481	5.05701	4.25872e-07	1.01616e-05
ENSG00000104976|SNAPC2	181.234	1.06431	0.210666	5.05212	4.36931e-07	1.04061e-05
ENSG00000173511|VEGFB	264.941	1.12435	0.222622	5.05049	4.40682e-07	1.04873e-05
ENSG00000240505|TNFRSF13B	199.285	-1.57354	0.311687	-5.04847	4.45355e-07	1.05904e-05
ENSG00000235908|RHOA-IT1	5.0402	-1.42193	0.281726	-5.04723	4.48266e-07	1.0635e-05
ENSG00000161888|SPC24	71.1147	-1.43522	0.284411	-5.0463	4.5045e-07	1.06705e-05
ENSG00000258572|AL133467.1	35.4156	-1.50515	0.298393	-5.04419	4.55445e-07	1.0764e-05
ENSG00000213684|LDHBP2	4.99447	-1.1485	0.227775	-5.04226	4.60056e-07	1.08563e-05
ENSG00000230979|AC079250.1	333.374	1.27285	0.252475	5.04148	4.6195e-07	1.08844e-05
ENSG00000164821|DEFA4	2784.85	-2.3114	0.458609	-5.04002	4.65485e-07	1.0951e-05
ENSG00000143479|DYRK3	46.8211	-1.32645	0.26321	-5.03951	4.66737e-07	1.09594e-05
ENSG00000125910|S1PR4	3116.67	1.28947	0.25602	5.03659	4.73905e-07	1.10983e-05
ENSG00000224059|HSPA8P16	3.27347	-1.25758	0.249764	-5.0351	4.77604e-07	1.1168e-05
ENSG00000180229|HERC2P3	175.016	-1.30256	0.258842	-5.03229	4.84666e-07	1.13245e-05
ENSG00000007080|CCDC124	223.119	1.11108	0.220857	5.03077	4.88523e-07	1.13974e-05
ENSG00000137818|RPLP1	10303.1	1.2123	0.241128	5.02762	4.96605e-07	1.1551e-05
ENSG00000286989|AL691432.4	38.2068	1.07432	0.213893	5.0227	5.09497e-07	1.18153e-05
ENSG00000215030|RPL13P12	1714.59	1.10836	0.22067	5.02271	5.09487e-07	1.18153e-05
ENSG00000232284|GNG12-AS1	16.6891	-1.32185	0.263272	-5.02087	5.14371e-07	1.1898e-05
ENSG00000174697|LEP	27.3995	-1.61341	0.322092	-5.00915	5.46709e-07	1.25743e-05
ENSG00000256713|PGA5	18.8094	1.61057	0.321797	5.00493	5.58828e-07	1.28053e-05
ENSG00000131591|C1orf159	47.9723	1.14399	0.228684	5.00247	5.65994e-07	1.29407e-05
ENSG00000105193|RPS16	8721.58	1.02636	0.205228	5.00105	5.70192e-07	1.3027e-05
ENSG00000049192|ADAMTS6	16.3023	-1.27108	0.254272	-4.99889	5.76615e-07	1.31156e-05
ENSG00000214063|TSPAN4	94.3482	1.14355	0.228808	4.99789	5.79625e-07	1.31743e-05
ENSG00000125652|ALKBH7	184.252	1.25888	0.251922	4.9971	5.81976e-07	1.3218e-05
ENSG00000230953|AC099677.1	3.91884	-1.18295	0.23692	-4.99303	5.94383e-07	1.34701e-05
ENSG00000257342|AC025165.2	15.5463	1.29188	0.25891	4.98967	6.04841e-07	1.3687e-05
ENSG00000235720|GABPAP	35.3681	-1.05608	0.211773	-4.98686	6.13677e-07	1.38362e-05
ENSG00000217159|LARP1P1	8.39692	-1.52475	0.305748	-4.98696	6.13378e-07	1.38362e-05
ENSG00000225099|ATP6V1E1P1	3.36059	-1.42283	0.285486	-4.9839	6.23168e-07	1.40297e-05
ENSG00000103152|MPG	298.872	1.05308	0.211374	4.98205	6.29155e-07	1.41336e-05
ENSG00000250444|CCT5P1	3.40209	-1.36151	0.273339	-4.98103	6.32459e-07	1.41975e-05
ENSG00000100726|TELO2	209.527	1.17627	0.236214	4.97968	6.36881e-07	1.42863e-05
ENSG00000243679|AC018638.5	57.8278	1.08209	0.217576	4.9734	6.5789e-07	1.46723e-05
ENSG00000170430|MGMT	199.887	1.09038	0.219432	4.96908	6.72704e-07	1.49702e-05
ENSG00000240132|ETF1P2	2.95649	-1.54534	0.311074	-4.96777	6.77267e-07	1.50609e-05
ENSG00000117318|ID3	62.6067	1.17287	0.236119	4.96729	6.78939e-07	1.50872e-05
ENSG00000165626|BEND7	264.28	-1.11642	0.22477	-4.96695	6.80128e-07	1.51027e-05
ENSG00000160446|ZDHHC12	500.196	1.05312	0.212117	4.96482	6.8766e-07	1.52481e-05
ENSG00000215899|AC209007.1	7.7307	-1.01599	0.204684	-4.96369	6.9166e-07	1.53148e-05
ENSG00000077943|ITGA8	2.76225	-3.50656	0.706559	-4.96287	6.94575e-07	1.53676e-05
ENSG00000279717|AC005336.3	3.75617	-2.80907	0.566276	-4.96059	7.02781e-07	1.55165e-05
ENSG00000119922|IFIT2	24772.1	-1.42346	0.28697	-4.96033	7.03745e-07	1.55267e-05
ENSG00000271375|AC134879.2	2.98135	-3.49753	0.706623	-4.94964	7.43497e-07	1.62297e-05
ENSG00000166750|SLFN5	2953.32	-1.5728	0.317972	-4.94633	7.56272e-07	1.64644e-05
ENSG00000167543|TP53I13	342.072	1.11054	0.224519	4.9463	7.56381e-07	1.64644e-05
ENSG00000007376|RPUSD1	230.899	1.14501	0.231781	4.94006	7.8098e-07	1.6952e-05
ENSG00000235500|SNX19P2	6.37803	-1.15744	0.234358	-4.93877	7.86176e-07	1.70528e-05
ENSG00000059915|PSD	35.5021	1.2537	0.254283	4.93033	8.20892e-07	1.77186e-05
ENSG00000261172|AC133919.2	53.2513	1.418	0.287812	4.9268	8.35854e-07	1.80164e-05
ENSG00000141441|GAREM1	4.0197	-1.82713	0.371034	-4.92444	8.46007e-07	1.81844e-05
ENSG00000162076|FLYWCH2	110.598	1.04316	0.211948	4.92178	8.57606e-07	1.83825e-05
ENSG00000197182|MIRLET7BHG	105.916	1.05253	0.213867	4.92144	8.59099e-07	1.84018e-05
ENSG00000262413|AC145207.2	33.239	1.61145	0.327497	4.9205	8.63242e-07	1.84777e-05
ENSG00000185900|POMK	28.195	-1.09945	0.223498	-4.91927	8.68687e-07	1.85556e-05
ENSG00000232063|AL691447.2	66.8964	-1.30178	0.264688	-4.91817	8.73554e-07	1.86395e-05
ENSG00000161677|JOSD2	96.112	1.20853	0.245762	4.9175	8.76569e-07	1.86594e-05
ENSG00000226783|TLK1P1	1.25792	-2.19284	0.446105	-4.91552	8.8547e-07	1.881e-05
ENSG00000223816|IGKV1OR2-2	2.22047	-2.22369	0.452621	-4.91291	8.97328e-07	1.89705e-05
ENSG00000270933|AC010719.1	11.2272	-1.59394	0.324844	-4.9068	9.25758e-07	1.94649e-05
ENSG00000107281|NPDC1	144.897	1.47355	0.300706	4.90031	9.56832e-07	2.00364e-05
ENSG00000232303|DFFBP1	12.2561	-1.11011	0.226622	-4.8985	9.65721e-07	2.01405e-05
ENSG00000099821|POLRMT	418.063	1.0201	0.208513	4.89227	9.96791e-07	2.07046e-05
ENSG00000179921|GPBAR1	291.789	1.05083	0.215002	4.88756	1.02095e-06	2.11069e-05
ENSG00000285948|AC123768.5	2.69926	-2.65617	0.543479	-4.88734	1.02208e-06	2.11161e-05
ENSG00000173320|STOX2	10.8246	-1.68308	0.344595	-4.88422	1.0384e-06	2.14103e-05
ENSG00000284948|AC107959.4	34.795	1.2336	0.252744	4.88084	1.05637e-06	2.17518e-05
ENSG00000101425|BPI	2699.1	-1.82794	0.374637	-4.87923	1.06503e-06	2.19009e-05
ENSG00000254326|IGHV7-27	4.08531	-3.76277	0.771207	-4.87907	1.06589e-06	2.1904e-05
ENSG00000119042|SATB2	22.2183	-1.0355	0.212354	-4.87626	1.08114e-06	2.2173e-05
ENSG00000132530|XAF1	5828.22	-1.72296	0.354051	-4.86643	1.13629e-06	2.32117e-05
ENSG00000122490|SLC66A2	860.778	1.00206	0.205968	4.86513	1.14381e-06	2.3319e-05
ENSG00000100448|CTSG	1047.37	-2.31679	0.476196	-4.86521	1.14338e-06	2.3319e-05
ENSG00000130783|CCDC62	32.5305	-1.05659	0.217193	-4.86473	1.14612e-06	2.33351e-05
ENSG00000171222|SCAND1	219.259	1.22038	0.250929	4.86344	1.15361e-06	2.34568e-05
ENSG00000277157|H4C4	24.8012	-1.22218	0.251441	-4.86072	1.16958e-06	2.36825e-05
ENSG00000279155|AC233300.1	17.2189	-1.34778	0.277316	-4.86007	1.17342e-06	2.37188e-05
ENSG00000162614|NEXN	299.592	-1.29161	0.265851	-4.85839	1.18342e-06	2.39054e-05
ENSG00000185477|GPRIN3	337.679	-1.65356	0.340672	-4.85383	1.21099e-06	2.43666e-05
ENSG00000112715|VEGFA	471.746	-1.02543	0.21134	-4.85204	1.22195e-06	2.45712e-05
ENSG00000213262|VDAC2P3	2.5446	-2.57972	0.531911	-4.84992	1.23514e-06	2.47879e-05
ENSG00000213713|PIGCP1	30.3343	-1.13569	0.234287	-4.84744	1.25066e-06	2.50668e-05
ENSG00000116652|DLEU2L	9.26518	-1.36324	0.281503	-4.84272	1.28074e-06	2.55701e-05
ENSG00000232316|LINC02518	9.6266	-1.95537	0.404334	-4.83601	1.32471e-06	2.63456e-05
ENSG00000118307|CASC1	12.6192	1.05421	0.218053	4.83464	1.33385e-06	2.65002e-05
ENSG00000143195|ILDR2	10.1214	-1.3716	0.283848	-4.83215	1.35065e-06	2.67753e-05
ENSG00000137145|DENND4C	555.488	-1.06727	0.221042	-4.82837	1.37656e-06	2.72365e-05
ENSG00000256081|AC243972.2	1.05159	-2.27574	0.47153	-4.82628	1.39105e-06	2.74527e-05
ENSG00000244041|LINC01011	143.534	-1.20073	0.248846	-4.82521	1.39855e-06	2.75568e-05
ENSG00000237188|AC242426.2	7.54393	2.41442	0.500461	4.82441	1.40422e-06	2.76419e-05
ENSG00000232445|EMSLR	2.45835	-3.33788	0.691975	-4.8237	1.40919e-06	2.77045e-05
ENSG00000220517|ASS1P1	39.4861	-1.16484	0.241807	-4.81725	1.45553e-06	2.84704e-05
ENSG00000168811|IL12A	17.5116	-1.18338	0.245885	-4.81274	1.48873e-06	2.90279e-05
ENSG00000239494|RN7SL333P	2.38202	-1.86327	0.387256	-4.81147	1.49821e-06	2.91942e-05
ENSG00000237111|IGHJ3P	6.1414	-1.40517	0.292275	-4.8077	1.52679e-06	2.96763e-05
ENSG00000088827|SIGLEC1	2498.87	-2.41233	0.501865	-4.80673	1.53422e-06	2.9802e-05
ENSG00000228118|MYL6P5	12.0116	-1.23941	0.257927	-4.80526	1.54554e-06	2.99463e-05
ENSG00000239961|LILRA4	184.505	1.46948	0.305826	4.80495	1.54787e-06	2.99728e-05
ENSG00000176058|TPRN	118.886	1.15328	0.240053	4.80427	1.55316e-06	3.00563e-05
ENSG00000114698|PLSCR4	11.7765	-1.66064	0.345831	-4.80186	1.57196e-06	3.0344e-05
ENSG00000166922|SCG5	4.05795	-2.14605	0.446979	-4.80122	1.57703e-06	3.03848e-05
ENSG00000229932|YWHAZP3	105.112	-1.02769	0.214086	-4.80035	1.58391e-06	3.04984e-05
ENSG00000225369|CAPZA1P2	3.23515	-1.48415	0.309347	-4.79767	1.60519e-06	3.08504e-05
ENSG00000232952|AL512844.1	4.28274	-1.16133	0.24213	-4.7963	1.61627e-06	3.10054e-05
ENSG00000124557|BTN1A1	12.7692	-1.14094	0.237988	-4.79413	1.63386e-06	3.1304e-05
ENSG00000197457|STMN3	610.73	1.1106	0.231868	4.78981	1.66938e-06	3.18856e-05
ENSG00000225886|AL445490.1	41.5296	-2.28326	0.477152	-4.78518	1.70834e-06	3.2529e-05
ENSG00000011590|ZBTB32	64.5387	-1.31158	0.274089	-4.78523	1.70789e-06	3.2529e-05
ENSG00000255524|NPIPB8	20.0195	-1.01066	0.211224	-4.78476	1.71188e-06	3.25764e-05
ENSG00000204529|GUCY2EP	6.3502	-2.39122	0.499799	-4.78437	1.71521e-06	3.26197e-05
ENSG00000136942|RPL35	9143.16	1.01088	0.211389	4.78209	1.7348e-06	3.29515e-05
ENSG00000254157|IGKV2-18	3.88197	-3.41798	0.715036	-4.78015	1.75168e-06	3.3211e-05
ENSG00000065054|SLC9A3R2	11.883	1.23778	0.259023	4.77866	1.76464e-06	3.34155e-05
ENSG00000260017|AC138811.1	2.45536	-2.90793	0.609085	-4.77426	1.80365e-06	3.40707e-05
ENSG00000100678|SLC8A3	29.0653	-1.24997	0.26191	-4.77253	1.81927e-06	3.43237e-05
ENSG00000240970|RPL23AP64	6.68702	-1.14829	0.24067	-4.77123	1.83101e-06	3.44937e-05
ENSG00000254088|SLC2A3P4	11.535	-1.30542	0.27371	-4.76936	1.84813e-06	3.47408e-05
ENSG00000216331|H1-12P	24.541	-1.27125	0.266769	-4.76537	1.8851e-06	3.52534e-05
ENSG00000276256|AC011043.1	14.2815	-1.88287	0.395888	-4.75606	1.97407e-06	3.67722e-05
ENSG00000267904|AC024075.1	9.89176	-1.07546	0.226151	-4.75551	1.97947e-06	3.68285e-05
ENSG00000112293|GPLD1	7.91747	-1.3006	0.273564	-4.75427	1.99162e-06	3.6943e-05
ENSG00000105519|CAPS	195.228	1.05776	0.222591	4.75202	2.01397e-06	3.72681e-05
ENSG00000213500|LAP3P2	5.40748	-2.01557	0.424219	-4.75125	2.02164e-06	3.73876e-05
ENSG00000232039|DEFT1P2	9.38951	-3.72049	0.783308	-4.74972	2.03703e-06	3.76271e-05
ENSG00000236857|RAP1BP1	2.31027	-1.58162	0.333127	-4.7478	2.05636e-06	3.78694e-05
ENSG00000140451|PIF1	59.0981	-1.01798	0.21442	-4.74758	2.05869e-06	3.78694e-05
ENSG00000107954|NEURL1	88.4732	1.623	0.342069	4.74467	2.08848e-06	3.83252e-05
ENSG00000078098|FAP	17.3482	-3.24161	0.683411	-4.74328	2.10288e-06	3.85665e-05
ENSG00000136011|STAB2	14.1355	-1.55938	0.328955	-4.7404	2.13292e-06	3.90017e-05
ENSG00000111087|GLI1	304.806	-1.20141	0.253532	-4.7387	2.15093e-06	3.92844e-05
ENSG00000270864|IGHV3OR16-6	3.28893	-3.64108	0.768589	-4.73735	2.16529e-06	3.94653e-05
ENSG00000218891|ZNF579	30.0089	1.09635	0.23143	4.73729	2.16595e-06	3.94653e-05
ENSG00000138642|HERC6	1040.93	-1.32718	0.280208	-4.73641	2.17539e-06	3.955e-05
ENSG00000205579|DYNLL1P1	4.63776	-1.00846	0.212941	-4.73585	2.18137e-06	3.96294e-05
ENSG00000214185|XPOTP1	4.4265	-1.2307	0.259949	-4.73439	2.19718e-06	3.98695e-05
ENSG00000157601|MX1	8863.86	-1.51437	0.319954	-4.73309	2.21129e-06	4.0102e-05
ENSG00000233927|RPS28	3291.41	1.3776	0.291212	4.73059	2.23865e-06	4.05268e-05
ENSG00000102780|DGKH	735.53	-1.79063	0.378563	-4.73007	2.24448e-06	4.06085e-05
ENSG00000244234|GMCL2	2.62317	-1.50925	0.319235	-4.7277	2.27082e-06	4.10369e-05
ENSG00000074410|CA12	40.7914	-1.66697	0.352826	-4.72462	2.30548e-06	4.15175e-05
ENSG00000075702|WDR62	39.0887	-1.04373	0.221194	-4.71862	2.37454e-06	4.2513e-05
ENSG00000159713|TPPP3	143.06	1.71106	0.362649	4.71823	2.37901e-06	4.25684e-05
ENSG00000218772|FAM8A6P	1.32805	-2.10284	0.445932	-4.71561	2.40986e-06	4.30704e-05
ENSG00000233392|AC104809.2	48.959	2.62839	0.557599	4.71376	2.43189e-06	4.33889e-05
ENSG00000158373|H2BC5	740.941	-1.07345	0.227856	-4.71111	2.46373e-06	4.38808e-05
ENSG00000281990|IGHV1-69-2	55.0232	-4.5943	0.977725	-4.69897	2.61476e-06	4.6092e-05
ENSG00000111801|BTN3A3	1921.33	-1.04498	0.222608	-4.69428	2.67549e-06	4.69725e-05
ENSG00000238015|AC104837.2	5.08269	-2.53314	0.539744	-4.69323	2.68929e-06	4.71099e-05
ENSG00000229119|AC026403.1	1023.44	1.02706	0.219194	4.68562	2.7911e-06	4.86448e-05
ENSG00000198483|ANKRD35	26.3897	1.28752	0.27541	4.67491	2.94079e-06	5.08803e-05
ENSG00000229183|PGA4	21.3004	1.59437	0.341356	4.67068	3.00198e-06	5.18517e-05
ENSG00000239839|DEFA3	38762	-2.18874	0.468797	-4.66884	3.02907e-06	5.22611e-05
ENSG00000171159|C9orf16	503.323	1.16439	0.249466	4.66753	3.04837e-06	5.25647e-05
ENSG00000099219|ERMP1	270.811	-1.10752	0.237488	-4.6635	3.10878e-06	5.34274e-05
ENSG00000257704|INAFM1	189.297	1.13143	0.242696	4.66192	3.1328e-06	5.37205e-05
ENSG00000160352|ZNF714	72.0107	-1.10112	0.236307	-4.6597	3.16667e-06	5.42411e-05
ENSG00000055332|EIF2AK2	4796.64	-1.00142	0.215023	-4.65728	3.2042e-06	5.48535e-05
ENSG00000228347|FTLP17	4.01568	-1.04342	0.224233	-4.65327	3.26707e-06	5.58678e-05
ENSG00000012223|LTF	16601.7	-1.91611	0.411972	-4.65107	3.30216e-06	5.63011e-05
ENSG00000225022|UBE2D3P1	7.86015	-1.15219	0.247759	-4.65046	3.31198e-06	5.63859e-05
ENSG00000139133|ALG10	54.2341	-1.01395	0.218294	-4.64488	3.40274e-06	5.78035e-05
ENSG00000173210|ABLIM3	761.359	-1.29417	0.278639	-4.6446	3.40744e-06	5.78515e-05
ENSG00000236234|AC091132.2	3.80387	-2.84419	0.61264	-4.64251	3.44205e-06	5.83368e-05
ENSG00000115268|RPS15	2779.56	1.01527	0.21874	4.64143	3.46005e-06	5.85836e-05
ENSG00000155966|AFF2	75.0449	-1.16858	0.251814	-4.64063	3.47349e-06	5.87467e-05
ENSG00000228594|FNDC10	61.0053	1.48961	0.321079	4.63938	3.49452e-06	5.90376e-05
ENSG00000283571|AC245369.2	2.4015	-2.40063	0.517559	-4.63838	3.51158e-06	5.92286e-05
ENSG00000219776|RPL21P67	5.10208	-1.02228	0.220461	-4.63701	3.53484e-06	5.95884e-05
ENSG00000223692|DIP2A-IT1	1.56625	-3.02143	0.651821	-4.63536	3.56317e-06	5.99677e-05
ENSG00000285710|AC012184.4	11.022	-1.75225	0.378128	-4.63401	3.58651e-06	6.02947e-05
ENSG00000132274|TRIM22	23759.8	-1.02941	0.222167	-4.6335	3.59527e-06	6.04091e-05
ENSG00000253633|AP002852.1	10.6805	-1.59471	0.344184	-4.63332	3.59848e-06	6.04303e-05
ENSG00000177548|RABEP2	177.197	1.02698	0.221786	4.63051	3.64772e-06	6.1091e-05
ENSG00000255185|PDXDC2P	25.1025	-1.68759	0.364691	-4.62746	3.70172e-06	6.17607e-05
ENSG00000232268|OR52I1	4.90491	-2.00355	0.433254	-4.62442	3.75641e-06	6.2538e-05
ENSG00000237039|AC018738.1	181.714	1.4187	0.306895	4.62276	3.78672e-06	6.29282e-05
ENSG00000266998|AC111182.1	11.3269	1.30185	0.281882	4.61842	3.86666e-06	6.40625e-05
ENSG00000272398|CD24	2919.37	-1.49666	0.324205	-4.61639	3.9048e-06	6.45212e-05
ENSG00000259680|AC136428.1	7.39408	-3.04353	0.65945	-4.61525	3.92613e-06	6.48043e-05
ENSG00000099795|NDUFB7	469.702	1.28427	0.278296	4.61474	3.93583e-06	6.49297e-05
ENSG00000225339|AL354740.1	89.0462	-2.18695	0.47392	-4.6146	3.93844e-06	6.4938e-05
ENSG00000105701|FKBP8	9780.32	1.01424	0.220019	4.60979	4.03068e-06	6.62465e-05
ENSG00000224940|PRRT4	113.806	-1.72662	0.374904	-4.6055	4.11475e-06	6.74486e-05
ENSG00000284713|SMIM38	12.4129	-1.34249	0.291525	-4.60507	4.12335e-06	6.75538e-05
ENSG00000169397|RNASE3	1541.46	-1.63687	0.355475	-4.60474	4.12987e-06	6.76247e-05
ENSG00000174917|MICOS13	364.282	1.06414	0.231135	4.60398	4.14499e-06	6.78363e-05
ENSG00000167723|TRPV3	15.976	-1.27272	0.276465	-4.60356	4.15332e-06	6.79366e-05
ENSG00000148803|FUOM	128.017	1.23653	0.268967	4.59732	4.27956e-06	6.96325e-05
ENSG00000168913|ENHO	24.5359	2.40251	0.52262	4.59706	4.28499e-06	6.96841e-05
ENSG00000231702|AL645608.3	7.15283	-1.0908	0.237534	-4.59219	4.38616e-06	7.09927e-05
ENSG00000273860|AC024581.2	1.08521	-2.04231	0.444769	-4.59183	4.39377e-06	7.10787e-05
ENSG00000270427|NRBF2P5	8.7553	-1.07599	0.234424	-4.58994	4.43375e-06	7.16504e-05
ENSG00000256385|UBE2NP1	2.13413	-1.4593	0.318166	-4.58662	4.50489e-06	7.26478e-05
ENSG00000198643|FAM3D	6.67367	2.65837	0.579647	4.58618	4.51425e-06	7.27228e-05
ENSG00000128185|DGCR6L	331.021	1.01955	0.222305	4.58629	4.51195e-06	7.27228e-05
ENSG00000175518|UBQLNL	40.2616	-1.17341	0.255877	-4.58582	4.52211e-06	7.27354e-05
ENSG00000211692|TRGJP1	5.13051	-1.07356	0.234318	-4.58162	4.61389e-06	7.40959e-05
ENSG00000228261|ITPRIP-AS1	16.5783	-1.23407	0.269434	-4.58024	4.64437e-06	7.45078e-05
ENSG00000144407|PTH2R	21.4353	-1.42575	0.311413	-4.57833	4.68709e-06	7.5115e-05
ENSG00000272449|AL139246.5	61.5155	1.16451	0.25454	4.57497	4.76286e-06	7.61317e-05
ENSG00000280300|AC117503.4	9.17617	-1.05455	0.230502	-4.57502	4.76174e-06	7.61317e-05
ENSG00000221916|C19orf73	6.50456	1.08551	0.237374	4.57299	4.80823e-06	7.66981e-05
ENSG00000182574|Z97985.1	7.56967	-1.26074	0.275984	-4.56817	4.92001e-06	7.82152e-05
ENSG00000214558|AL365217.1	78.6397	-1.07419	0.235407	-4.56313	5.03954e-06	7.98924e-05
ENSG00000267046|E2F3P1	7.39828	-1.57293	0.345208	-4.55647	5.20196e-06	8.19203e-05
ENSG00000271933|AL603756.1	14.8514	-1.30906	0.287399	-4.55485	5.24239e-06	8.23889e-05
ENSG00000108387|SEPTIN4	363.233	-1.38301	0.303668	-4.55436	5.25448e-06	8.24948e-05
ENSG00000166166|TRMT61A	124.997	1.05063	0.230739	4.55333	5.28043e-06	8.28601e-05
ENSG00000276030|AC073534.2	2.476	1.36398	0.299789	4.5498	5.36975e-06	8.41186e-05
ENSG00000197549|PRAMENP	30.1097	-2.51046	0.551993	-4.54799	5.41603e-06	8.47294e-05
ENSG00000214796|AC098934.1	7.78083	-3.35962	0.739258	-4.54458	5.50448e-06	8.57383e-05
ENSG00000255002|LINC02324	17.175	-2.04806	0.450749	-4.54369	5.52776e-06	8.59979e-05
ENSG00000115415|STAT1	12701.5	-1.00826	0.221909	-4.54358	5.53068e-06	8.6e-05
ENSG00000224289|IFIT6P	4.68266	-2.02087	0.444825	-4.54308	5.54384e-06	8.61612e-05
ENSG00000213214|ARHGEF35	32.5846	-1.34234	0.29554	-4.54199	5.57265e-06	8.65654e-05
ENSG00000042832|TG	121.299	-1.07163	0.23602	-4.54043	5.61385e-06	8.71176e-05
ENSG00000244213|ZFAND6P1	1.84265	-1.68689	0.371825	-4.53678	5.71186e-06	8.85052e-05
ENSG00000236924|AL162411.1	1.35782	-3.06446	0.675931	-4.53369	5.79612e-06	8.94515e-05
ENSG00000106991|ENG	276.045	1.01256	0.223369	4.53316	5.8109e-06	8.94746e-05
ENSG00000267312|AC015911.4	2.87378	-1.30128	0.28706	-4.53311	5.81211e-06	8.94746e-05
ENSG00000250673|REELD1	23.3799	1.10596	0.243967	4.53322	5.80925e-06	8.94746e-05
ENSG00000214244|SETP21	3.23965	-1.04599	0.230829	-4.53144	5.85841e-06	9.00527e-05
ENSG00000180658|OR2A4	5.11029	-1.22167	0.26964	-4.53076	5.8772e-06	9.02964e-05
ENSG00000071655|MBD3	370.22	1.16085	0.256844	4.51966	6.19381e-06	9.48775e-05
ENSG00000211930|IGHD3-3	0.935279	-2.05216	0.454085	-4.51933	6.20345e-06	9.4978e-05
ENSG00000250859|HNRNPKP1	3.07386	-1.19802	0.265163	-4.51806	6.24083e-06	9.54084e-05
ENSG00000286633|AL160400.1	24.7297	-1.06434	0.235634	-4.51691	6.27472e-06	9.56895e-05
ENSG00000200795|RNU4-1	2.32525	1.45757	0.322807	4.51529	6.32301e-06	9.63307e-05
ENSG00000238222|MKRN4P	10.7907	-1.37696	0.305095	-4.51322	6.38519e-06	9.70864e-05
ENSG00000149591|TAGLN	790.667	1.00926	0.223799	4.50967	6.49294e-06	9.8579e-05
ENSG00000188536|HBA2	57962	1.73288	0.384931	4.50179	6.73832e-06	0.000101704
ENSG00000164638|SLC29A4	5.83731	1.05296	0.234069	4.49851	6.84299e-06	0.000102881
ENSG00000259248|USP3-AS1	97.2281	-1.05044	0.233523	-4.49822	6.85249e-06	0.00010297
ENSG00000249086|AC051649.1	0.796774	1.85938	0.413367	4.49813	6.85553e-06	0.00010297
ENSG00000229492|FO681548.1	1.6806	-1.72859	0.384836	-4.49177	7.06345e-06	0.000105579
ENSG00000253328|SUMO2P19	25.1516	-1.58965	0.354077	-4.48956	7.13704e-06	0.000106473
ENSG00000130255|RPL36	3457.14	1.0916	0.243311	4.48646	7.24151e-06	0.000107823
ENSG00000173567|ADGRF3	8.09259	-1.00441	0.223901	-4.48597	7.25817e-06	0.000108019
ENSG00000275215|RNA5-8SN3	115.359	1.18147	0.263449	4.48462	7.30436e-06	0.000108601
ENSG00000180155|LYNX1	52.1262	1.66598	0.371561	4.48374	7.33461e-06	0.000108886
ENSG00000236792|AL513175.2	1.33334	-2.01803	0.450086	-4.48365	7.33761e-06	0.000108886
ENSG00000182809|CRIP2	63.9322	2.02217	0.45131	4.48067	7.44104e-06	0.000110209
ENSG00000183828|NUDT14	91.5326	1.16361	0.25977	4.4794	7.48538e-06	0.000110812
ENSG00000272414|FAM47E-STBD1	7.1869	-3.2282	0.721087	-4.47685	7.57513e-06	0.000111957
ENSG00000217275|AL031777.1	295.891	-1.1121	0.248563	-4.4741	7.67349e-06	0.000113271
ENSG00000197794|IGKV7-3	5.77626	-1.63716	0.365939	-4.47385	7.68227e-06	0.000113347
ENSG00000229817|AL133412.1	1.14618	-1.99101	0.445145	-4.47271	7.72354e-06	0.000113792
ENSG00000258925|NPM1P5	2.69117	-1.17466	0.262638	-4.47257	7.72858e-06	0.000113812
ENSG00000103528|SYT17	22.8042	1.30915	0.292771	4.47157	7.76457e-06	0.000114233
ENSG00000166816|LDHD	24.5877	1.2033	0.26983	4.45947	8.21613e-06	0.000119792
ENSG00000204010|IFIT1B	232.211	-1.50505	0.337554	-4.4587	8.24597e-06	0.000120004
ENSG00000182154|MRPL41	114.989	1.13609	0.254924	4.45656	8.32839e-06	0.000120993
ENSG00000117228|GBP1	10197.9	-1.35733	0.304661	-4.45522	8.38088e-06	0.000121608
ENSG00000233264|AC006042.2	10.9388	-1.38606	0.311123	-4.45503	8.38821e-06	0.000121611
ENSG00000285979|AC009090.6	132.348	-1.12825	0.253325	-4.45378	8.43728e-06	0.000122265
ENSG00000099385|BCL7C	526.973	1.05338	0.236576	4.4526	8.48354e-06	0.00012282
ENSG00000218472|AL590004.2	6.75737	-1.04863	0.235525	-4.45233	8.49448e-06	0.000122921
ENSG00000147804|SLC39A4	22.8551	1.26891	0.285256	4.44831	8.65485e-06	0.000124832
ENSG00000169696|ASPSCR1	213.392	1.00023	0.225167	4.44216	8.90602e-06	0.000128036
ENSG00000110811|P3H3	19.8634	1.46355	0.329531	4.44131	8.94113e-06	0.000128481
ENSG00000236086|HMGN2P28	2.41669	-1.31182	0.29542	-4.44053	8.97387e-06	0.000128712
ENSG00000222020|HDAC4-AS1	8.56342	1.12616	0.253695	4.43905	9.03572e-06	0.000129478
ENSG00000274917|RNA5-8SN5	86.775	1.16162	0.2617	4.43872	9.04945e-06	0.000129615
ENSG00000237719|Z95152.1	24.8414	-1.59732	0.35998	-4.43725	9.11152e-06	0.000130383
ENSG00000160932|LY6E	6422.17	-1.53408	0.345842	-4.43579	9.17356e-06	0.000131149
ENSG00000244535|AL049714.1	5.82629	-1.30993	0.295616	-4.4312	9.37083e-06	0.000133598
ENSG00000278233|RNA5-8SN2	87.5829	1.16166	0.2623	4.42876	9.47766e-06	0.00013481
ENSG00000121410|A1BG	27.2601	1.13012	0.255372	4.42541	9.62581e-06	0.000136414
ENSG00000172382|PRSS27	9.47976	1.04388	0.235963	4.42393	9.69195e-06	0.000137092
ENSG00000099849|RASSF7	177.938	1.05708	0.239009	4.42275	9.74525e-06	0.000137476
ENSG00000275881|AC079035.2	9.55857	-1.24995	0.282603	-4.42299	9.73431e-06	0.000137476
ENSG00000278151|AC108065.2	5.86725	-2.1569	0.48775	-4.42214	9.77285e-06	0.000137524
ENSG00000101470|TNNC2	56.6868	1.04368	0.236016	4.42207	9.77585e-06	0.000137524
ENSG00000254632|AP003119.1	8.80647	-1.85441	0.420147	-4.41373	1.01605e-05	0.00014174
ENSG00000146955|RAB19	84.9299	-1.08768	0.246553	-4.41153	1.02643e-05	0.000142519
ENSG00000273730|AL592188.1	85.2484	1.15698	0.262302	4.41088	1.02952e-05	0.000142882
ENSG00000276700|RNA5-8SN4	89.6535	1.15847	0.262663	4.41049	1.03138e-05	0.000143012
ENSG00000065618|COL17A1	172.774	-1.54243	0.349722	-4.41046	1.03153e-05	0.000143012
ENSG00000227155|AL161725.1	51.6071	-1.07187	0.243205	-4.40728	1.04676e-05	0.000144626
ENSG00000260934|AC130456.5	8.73941	1.08786	0.246861	4.40678	1.0492e-05	0.000144898
ENSG00000168491|CCDC110	3.53702	-1.92797	0.437543	-4.40636	1.05123e-05	0.000145086
ENSG00000173762|CD7	412.253	1.22457	0.278132	4.40285	1.06839e-05	0.000147218
ENSG00000166833|NAV2	14.8448	-1.3914	0.316047	-4.4025	1.07011e-05	0.00014739
ENSG00000200488|RN7SKP203	5.17198	1.19936	0.272518	4.40103	1.07739e-05	0.00014826
ENSG00000111678|C12orf57	371.24	1.07398	0.244395	4.39443	1.11063e-05	0.000152258
ENSG00000226937|CEP164P1	4.13947	-1.86693	0.424845	-4.39438	1.11088e-05	0.000152258
ENSG00000204421|LY6G6C	39.5185	-1.16969	0.2662	-4.39403	1.11266e-05	0.000152434
ENSG00000228906|AL353804.1	6.27038	-1.17129	0.266778	-4.39049	1.13093e-05	0.000154525
ENSG00000275757|AL353644.2	89.4245	1.15323	0.262696	4.38996	1.1337e-05	0.000154698
ENSG00000174276|ZNHIT2	24.081	1.28197	0.292052	4.38952	1.13601e-05	0.000154877
ENSG00000247317|LY6E-DT	24.1674	-1.84259	0.419794	-4.38929	1.13723e-05	0.000154975
ENSG00000225530|SP3P	1.57731	-1.81946	0.415054	-4.38366	1.16699e-05	0.000158401
ENSG00000206047|DEFA1	42652.3	-2.08626	0.476002	-4.38287	1.17127e-05	0.000158794
ENSG00000156234|CXCL13	5.02579	-2.52572	0.576288	-4.38274	1.17194e-05	0.000158794
ENSG00000112183|RBM24	2.51308	-3.70083	0.844579	-4.38186	1.1767e-05	0.000159191
ENSG00000157654|PALM2AKAP2	260.409	-1.37646	0.314168	-4.3813	1.17976e-05	0.000159363
ENSG00000132004|FBXW9	55.3337	1.10531	0.252298	4.38097	1.18154e-05	0.000159534
ENSG00000115286|NDUFS7	227.542	1.08602	0.247923	4.38046	1.18427e-05	0.000159726
ENSG00000214776|AC092821.2	18.2538	-1.29643	0.296028	-4.37941	1.19002e-05	0.000160328
ENSG00000279980|AC018946.2	11.9196	-1.00608	0.229738	-4.37927	1.19076e-05	0.000160358
ENSG00000167680|SEMA6B	67.9517	1.80311	0.411761	4.37903	1.19211e-05	0.000160469
ENSG00000268705|BNIP3P26	5.35331	-1.83063	0.418343	-4.37591	1.20926e-05	0.000162565
ENSG00000240247|DEFA1B	41476.8	-2.07736	0.47496	-4.37375	1.22128e-05	0.000163754
ENSG00000231993|EP300-AS1	7.62691	-2.06873	0.473012	-4.37352	1.2226e-05	0.00016384
ENSG00000228002|DHX9P1	3.15837	-1.35304	0.309433	-4.37264	1.22755e-05	0.000164308
ENSG00000232842|AL137845.2	5.48227	-1.15754	0.264826	-4.37094	1.23713e-05	0.000165519
ENSG00000001630|CYP51A1	338.271	-1.26072	0.288547	-4.3692	1.24703e-05	0.000166633
ENSG00000259924|AC011939.1	5.50066	-1.06224	0.243314	-4.36573	1.26697e-05	0.000168852
ENSG00000244607|CCDC13	38.2948	1.06558	0.244118	4.36502	1.27111e-05	0.000169332
ENSG00000130590|SAMD10	70.8808	1.07155	0.245651	4.36208	1.2883e-05	0.000170966
ENSG00000213744|RPS10P14	1.24147	1.26463	0.28997	4.36126	1.29317e-05	0.000171456
ENSG00000220343|PPIAP74	3.70387	-1.42424	0.326946	-4.35621	1.32336e-05	0.000174604
ENSG00000266980|AC087289.1	27.1862	-1.08018	0.248038	-4.3549	1.33131e-05	0.000175308
ENSG00000287299|AC012459.1	4.00548	-1.92498	0.442208	-4.35312	1.34213e-05	0.00017641
ENSG00000005381|MPO	1686.83	-1.71028	0.393017	-4.35167	1.35102e-05	0.000177334
ENSG00000169330|MINAR1	25.2234	-1.06701	0.245292	-4.34997	1.36157e-05	0.000178531
ENSG00000233762|RPS15P4	625.922	1.01616	0.233665	4.34882	1.36874e-05	0.000179167
ENSG00000234925|ATP5PDP4	4.37201	-1.03741	0.23878	-4.34463	1.39508e-05	0.000181767
ENSG00000280213|UCKL1-AS1	31.8854	-1.10361	0.254046	-4.34414	1.39822e-05	0.000182099
ENSG00000200418|SNORA63B	11.4917	-1.31103	0.302021	-4.34087	1.41918e-05	0.000184362
ENSG00000091986|CCDC80	28.959	-1.20347	0.277524	-4.33643	1.44814e-05	0.000187492
ENSG00000282879|AC095038.3	3.02908	-1.13863	0.262641	-4.33531	1.45552e-05	0.000188369
ENSG00000271816|AC022400.5	25.0172	-1.20713	0.278708	-4.33116	1.48326e-05	0.000191573
ENSG00000078900|TP73	10.3564	-1.6505	0.381115	-4.3307	1.48633e-05	0.000191874
ENSG00000138759|FRAS1	1.44492	-2.51831	0.582008	-4.32693	1.512e-05	0.000194644
ENSG00000183873|SCN5A	41.8401	-2.3943	0.553434	-4.32626	1.51664e-05	0.000195133
ENSG00000128641|MYO1B	98.1	-1.7017	0.393433	-4.32526	1.52353e-05	0.000195759
ENSG00000136237|RAPGEF5	12.7287	-1.77611	0.410829	-4.32323	1.53759e-05	0.00019718
ENSG00000278743|AC087239.1	10.2775	1.06036	0.245281	4.32304	1.53891e-05	0.000197259
ENSG00000125534|PPDPF	511.978	1.082	0.250701	4.31589	1.58961e-05	0.000202748
ENSG00000168546|GFRA2	24.8745	1.21801	0.282246	4.31542	1.59299e-05	0.000203011
ENSG00000122194|PLG	2.09984	-2.49089	0.577616	-4.31237	1.61517e-05	0.000205244
ENSG00000211905|IGHJ1	2.52587	-2.07101	0.48031	-4.31182	1.61917e-05	0.000205668
ENSG00000196345|ZKSCAN7	128.736	-1.00896	0.234537	-4.30194	1.69308e-05	0.000213794
ENSG00000124721|DNAH8	14.5665	-1.14379	0.265906	-4.30149	1.69656e-05	0.000214088
ENSG00000116016|EPAS1	292.364	-1.15221	0.267892	-4.30104	1.70001e-05	0.000214436
ENSG00000212719|LINC02693	60.1057	-1.29725	0.30163	-4.3008	1.70186e-05	0.000214582
ENSG00000167700|MFSD3	58.8006	1.08937	0.253368	4.29954	1.71156e-05	0.000215365
ENSG00000226329|AC005682.1	11.4665	1.05073	0.244457	4.29822	1.72173e-05	0.000216501
ENSG00000227602|AL031779.1	2.17958	-1.35127	0.31438	-4.29819	1.72199e-05	0.000216501
ENSG00000235419|AC010149.1	2.36194	-1.84527	0.429405	-4.29727	1.72915e-05	0.000217312
ENSG00000203914|HSP90B3P	1.69609	-1.67046	0.388775	-4.29673	1.73334e-05	0.00021775
ENSG00000261236|BOP1	256.675	1.01037	0.235159	4.29656	1.73471e-05	0.000217834
ENSG00000189157|FAM47E	7.09982	-1.61665	0.376631	-4.29241	1.76741e-05	0.000221131
ENSG00000225380|IGKV1OR9-2	2.24457	-1.67759	0.391043	-4.29004	1.78639e-05	0.000222963
ENSG00000252835|SCARNA21	10.7347	1.07241	0.250036	4.28901	1.79468e-05	0.000223816
ENSG00000278903|CU633906.4	4.03841	-2.59199	0.60468	-4.28654	1.81476e-05	0.000225841
ENSG00000242588|AC108010.1	147.798	-1.09612	0.25574	-4.28608	1.81852e-05	0.00022615
ENSG00000241293|PPATP1	2.13159	-1.37616	0.321224	-4.28411	1.83474e-05	0.000227891
ENSG00000106003|LFNG	2205.49	1.01038	0.236124	4.27902	1.87721e-05	0.000232047
ENSG00000236841|AC007750.1	2.98037	-2.98151	0.697531	-4.27438	1.91673e-05	0.000235986
ENSG00000186603|HPDL	15.3448	-1.22453	0.286509	-4.27397	1.92026e-05	0.000236238
ENSG00000177700|POLR2L	434.373	1.07953	0.252641	4.27297	1.92884e-05	0.000236955
ENSG00000231329|AL031772.1	14.3723	-1.35138	0.316266	-4.27293	1.9292e-05	0.000236955
ENSG00000259100|AL157791.1	4.45979	-1.11544	0.261346	-4.26805	1.97188e-05	0.000241716
ENSG00000235044|PPIAP3	4.0431	-1.01446	0.237718	-4.26751	1.97669e-05	0.000242209
ENSG00000230956|CAPZA1P1	2.80476	-1.21121	0.283845	-4.26714	1.97997e-05	0.000242335
ENSG00000275898|AC125603.4	11.7984	-1.20494	0.282521	-4.26494	1.99958e-05	0.000244238
ENSG00000120306|CYSTM1	6868.27	1.16508	0.273238	4.26397	2.00827e-05	0.000245106
ENSG00000270120|AC007728.3	31.5567	-1.2914	0.302993	-4.26215	2.02471e-05	0.000246363
ENSG00000188747|NOXA1	19.7117	2.23722	0.52501	4.26129	2.03253e-05	0.000246895
ENSG00000226131|PPIAP66	3.19207	-1.01161	0.237469	-4.25996	2.04459e-05	0.000248067
ENSG00000174804|FZD4	5.09394	-1.42806	0.335358	-4.25832	2.05967e-05	0.000249504
ENSG00000254872|LINC02688	5.35718	-2.58172	0.606555	-4.25637	2.07776e-05	0.000251399
ENSG00000227238|TTC39DP	1.71527	-2.78554	0.654593	-4.25538	2.08694e-05	0.000252412
ENSG00000227591|HSD11B1-AS1	66.1892	1.18328	0.278272	4.25226	2.11622e-05	0.000255753
ENSG00000148204|CRB2	3.89457	1.40027	0.329335	4.2518	2.12058e-05	0.000255979
ENSG00000236739|CLIC4P1	2.44427	-1.28508	0.302434	-4.24912	2.1461e-05	0.000258655
ENSG00000103254|ANTKMT	28.8909	1.16479	0.274135	4.24898	2.14747e-05	0.000258719
ENSG00000224680|PLA2G12AP1	3.06757	-1.10793	0.260801	-4.24818	2.15511e-05	0.000259437
ENSG00000251791|SCARNA6	2.83488	1.38768	0.326838	4.24577	2.17846e-05	0.000261458
ENSG00000165685|TMEM52B	19.3369	-1.44266	0.339981	-4.24336	2.20195e-05	0.00026384
ENSG00000236570|RAD23BP1	4.3046	-1.02014	0.240455	-4.24255	2.20994e-05	0.00026449
ENSG00000160683|CXCR5	37.2204	2.32962	0.549338	4.24077	2.2275e-05	0.000266075
ENSG00000168137|SETD5	1035.5	-1.02938	0.242903	-4.23783	2.25687e-05	0.000268937
ENSG00000248854|HNRNPH1P3	2.80415	-1.21782	0.287503	-4.23586	2.27677e-05	0.000270704
ENSG00000232380|ZDHHC20P4	3.90244	-1.56205	0.36885	-4.23492	2.28636e-05	0.000271635
ENSG00000281691|RBM5-AS1	9.80369	-1.10641	0.261507	-4.23091	2.32744e-05	0.000275985
ENSG00000225111|AC083900.1	5.60466	-1.27495	0.301438	-4.22957	2.3414e-05	0.000277214
ENSG00000270911|AC114878.2	12.9588	-1.45838	0.345039	-4.22671	2.37133e-05	0.000280328
ENSG00000255843|AP000593.3	3.85264	-2.64379	0.625602	-4.226	2.37884e-05	0.000280999
ENSG00000218690|H2AC10P	1.36952	-2.22578	0.526733	-4.22562	2.38279e-05	0.000281251
ENSG00000279528|AC115618.3	22.2702	1.25272	0.296451	4.22571	2.38188e-05	0.000281251
ENSG00000166741|NNMT	33.4703	-2.28882	0.541688	-4.22535	2.38574e-05	0.000281385
ENSG00000226241|Z75746.1	2.07973	-1.60332	0.379808	-4.22139	2.42802e-05	0.000285607
ENSG00000227321|MTND4P15	3.63273	-1.93137	0.457611	-4.22055	2.43704e-05	0.00028645
ENSG00000211595|IGKJ3	3.32755	-1.41655	0.335769	-4.21884	2.45567e-05	0.00028831
ENSG00000162654|GBP4	2627.41	-1.13831	0.269838	-4.21851	2.45923e-05	0.000288618
ENSG00000270906|MTND4P35	25.5312	-1.43551	0.340358	-4.21764	2.46875e-05	0.000289405
ENSG00000145103|ILDR1	7.8211	-1.21451	0.288339	-4.2121	2.53013e-05	0.000295699
ENSG00000198754|OXCT2	7.83439	-1.41025	0.335032	-4.20931	2.56147e-05	0.000298348
ENSG00000281450|PANDAR	4.89634	-2.09276	0.497257	-4.2086	2.56956e-05	0.000299065
ENSG00000152082|MZT2B	132.495	1.14129	0.271269	4.20722	2.58529e-05	0.000300782
ENSG00000125898|FAM110A	299.88	1.24557	0.296213	4.20499	2.61094e-05	0.000303423
ENSG00000258168|AC025569.1	4.69645	-1.63168	0.388513	-4.1998	2.67146e-05	0.000309061
ENSG00000104970|KIR3DX1	17.7648	-1.20734	0.287927	-4.19321	2.75037e-05	0.000316463
ENSG00000251667|BRCC3P1	1.63684	-1.83374	0.437363	-4.19272	2.75626e-05	0.00031697
ENSG00000241547|ACTG1P20	10.1814	-1.15495	0.275623	-4.19032	2.78556e-05	0.000319981
ENSG00000152760|TCTEX1D1	56.7213	-1.39571	0.333157	-4.18933	2.79782e-05	0.000321151
ENSG00000271318|AP000654.2	2.88682	-1.10861	0.264669	-4.18866	2.80611e-05	0.000321983
ENSG00000207034|AP001011.1	3.54	-1.35455	0.323556	-4.18645	2.83357e-05	0.000324934
ENSG00000185674|LYG2	5.4315	-2.02606	0.484174	-4.18458	2.85697e-05	0.000327331
ENSG00000250118|AC114300.1	1.93857	-1.45836	0.348876	-4.18018	2.91285e-05	0.000332869
ENSG00000246250|AC087521.2	5.89745	-1.59595	0.382274	-4.17488	2.98139e-05	0.000339195
ENSG00000153789|FAM92B	2.48055	-3.447	0.826141	-4.17241	3.01397e-05	0.000342292
ENSG00000273269|AC073283.3	2.31937	-1.57559	0.377805	-4.17038	3.0409e-05	0.000345075
ENSG00000218305|CDC14C	2.00442	-1.54188	0.370073	-4.16643	3.09405e-05	0.000350334
ENSG00000206172|HBA1	39326.3	1.57988	0.37956	4.1624	3.14915e-05	0.000355659
ENSG00000233608|TWIST2	18.4649	-1.82009	0.43767	-4.1586	3.20208e-05	0.00036063
ENSG00000213673|SLC25A5P3	2.16501	-1.28834	0.309803	-4.15857	3.20251e-05	0.00036063
ENSG00000286264|AP001453.5	103.694	1.2	0.288553	4.15869	3.20081e-05	0.00036063
ENSG00000145623|OSMR	12.5747	-1.56538	0.376525	-4.15744	3.21829e-05	0.000362143
ENSG00000158106|RHPN1	58.7793	1.19447	0.287728	4.1514	3.30453e-05	0.000370349
ENSG00000123453|SARDH	20.7876	1.26769	0.305796	4.14554	3.39014e-05	0.000377796
ENSG00000230224|PHBP9	14.8308	-1.09905	0.265123	-4.14545	3.39153e-05	0.000377796
ENSG00000245888|NSMCE1-DT	106.643	1.0581	0.25525	4.14534	3.39312e-05	0.000377821
ENSG00000240972|MIF	211.329	1.13549	0.27396	4.14471	3.40238e-05	0.00037817
ENSG00000211890|IGHA2	2987.59	-1.63508	0.394578	-4.14387	3.41488e-05	0.000379286
ENSG00000240429|LRRFIP1P1	108.708	-1.0684	0.258199	-4.1379	3.505e-05	0.000386239
ENSG00000181819|KCTD9P2	3.64389	-1.11698	0.270012	-4.13678	3.52212e-05	0.000387571
ENSG00000129195|PIMREG	15.0704	-1.28255	0.31013	-4.13551	3.54171e-05	0.000389311
ENSG00000237263|MAPK6P3	1.58847	-1.84695	0.446654	-4.13508	3.54825e-05	0.000389752
ENSG00000237927|AL078604.2	160.281	-1.13815	0.27539	-4.13287	3.58267e-05	0.000393113
ENSG00000286548|AL596214.1	14.5562	-2.13906	0.518122	-4.12848	3.65168e-05	0.000398948
ENSG00000274266|SNORA73A	9.05678	1.23861	0.300045	4.12808	3.65805e-05	0.000399396
ENSG00000143556|S100A7	2.56425	-3.26262	0.791135	-4.12398	3.72387e-05	0.000405722
ENSG00000174501|ANKRD36C	38.3612	-1.04845	0.254362	-4.12187	3.75817e-05	0.00040917
ENSG00000171316|CHD7	1067.79	-1.03742	0.251714	-4.12142	3.76547e-05	0.000409676
ENSG00000269720|CCDC194	9.20971	-1.56218	0.379466	-4.11677	3.8422e-05	0.000416409
ENSG00000255221|CARD17	221.355	-1.2573	0.305992	-4.10895	3.97462e-05	0.000428055
ENSG00000255538|OR10V2P	8.68537	-1.00809	0.245438	-4.10732	4.00285e-05	0.000430345
ENSG00000203757|OR6K3	4.07388	-1.98822	0.484082	-4.10719	4.00494e-05	0.00043042
ENSG00000227557|MTND3P9	1.58334	1.58725	0.386509	4.10663	4.01479e-05	0.000431328
ENSG00000179331|RAB39A	38.3298	-1.03744	0.252833	-4.10327	4.07357e-05	0.000435822
ENSG00000181511|AC011890.1	1.22859	-1.80187	0.439238	-4.10226	4.09133e-05	0.000437571
ENSG00000196747|H2AC13	15.7319	-1.04785	0.255529	-4.10072	4.11862e-05	0.000439762
ENSG00000251571|DDX3P3	0.753858	-2.00003	0.487777	-4.1003	4.12616e-05	0.000440228
ENSG00000177447|CBX3P1	2.21714	-1.2551	0.306172	-4.09932	4.1437e-05	0.000441947
ENSG00000183779|ZNF703	102.493	1.5128	0.369282	4.09661	4.19252e-05	0.000445921
ENSG00000259997|IGHV1OR16-4	2.40014	-3.64185	0.889495	-4.09429	4.23456e-05	0.000449154
ENSG00000275832|ARHGAP23	15.1607	-1.11642	0.272735	-4.09344	4.25025e-05	0.000450509
ENSG00000182566|CLEC4G	35.8329	1.19735	0.292511	4.09335	4.25181e-05	0.000450519
ENSG00000286419|AC097637.3	11.661	-2.38902	0.583672	-4.09309	4.25657e-05	0.000450869
ENSG00000271569|IGKV1OR2-6	1.23885	-2.05389	0.501823	-4.09285	4.26104e-05	0.000451188
ENSG00000167858|TEKT1	2.52098	-3.70634	0.905762	-4.09196	4.27735e-05	0.000452605
ENSG00000204044|SLC12A5-AS1	343.804	1.39042	0.339899	4.09069	4.30091e-05	0.00045463
ENSG00000149311|ATM	2790.11	-1.22765	0.300453	-4.08599	4.38898e-05	0.000462356
ENSG00000074803|SLC12A1	70.1355	-2.06832	0.506227	-4.08575	4.39343e-05	0.000462509
ENSG00000272810|U91328.3	8.80169	-1.0808	0.264695	-4.08318	4.44244e-05	0.000466396
ENSG00000262703|AC009121.3	7.67225	-1.26431	0.31	-4.07841	4.53455e-05	0.000474771
ENSG00000273828|AL133227.1	37.5662	-1.05544	0.258812	-4.07803	4.54185e-05	0.000475216
ENSG00000163016|ALMS1P1	20.4451	-2.13876	0.524573	-4.07714	4.55933e-05	0.000476884
ENSG00000003249|DBNDD1	25.9995	1.1427	0.280284	4.07694	4.56318e-05	0.000476963
ENSG00000197653|DNAH10	58.2134	-1.55831	0.382313	-4.07601	4.58159e-05	0.000478402
ENSG00000253645|AC108863.2	2.67533	-1.52851	0.375106	-4.07486	4.60422e-05	0.000480277
ENSG00000238132|CASC4P1	3.29431	-1.06788	0.262143	-4.07367	4.62785e-05	0.000482416
ENSG00000231552|IGBP1P3	0.905213	-1.83372	0.450254	-4.07264	4.64825e-05	0.000484215
ENSG00000287046|AC092810.4	1.69944	-3.60403	0.885351	-4.07073	4.68655e-05	0.000487875
ENSG00000215515|IFIT1P1	1.06058	-2.27103	0.558048	-4.0696	4.70943e-05	0.000489761
ENSG00000242689|CNTF	19.2965	-1.07058	0.263122	-4.06876	4.7264e-05	0.000491192
ENSG00000287200|AC022506.2	39.2437	-1.08365	0.266407	-4.06765	4.74886e-05	0.000492866
ENSG00000163687|DNASE1L3	16.0166	1.53758	0.378281	4.06465	4.81041e-05	0.000498918
ENSG00000228523|AL389925.1	1.36606	-1.70003	0.4183	-4.06414	4.82095e-05	0.000499508
ENSG00000138722|MMRN1	335.164	-1.18908	0.292628	-4.06344	4.83555e-05	0.000500684
ENSG00000282542|AC008993.1	3.49154	-1.01531	0.249898	-4.0629	4.84662e-05	0.000501495
ENSG00000271383|NBPF19	2820.66	-1.19006	0.293014	-4.06145	4.87694e-05	0.000504078
ENSG00000229107|ABHD17AP4	5.01848	1.46174	0.359934	4.06114	4.88327e-05	0.000504441
ENSG00000232630|PRPS1P2	14.525	-1.0325	0.254325	-4.05978	4.91192e-05	0.000507089
ENSG00000260807|CEROX1	55.9918	1.25733	0.30979	4.05865	4.93571e-05	0.000508836
ENSG00000286786|AC116158.3	31.4065	-1.15799	0.285625	-4.05424	5.02971e-05	0.000516973
ENSG00000159714|ZDHHC1	21.6861	1.60276	0.395451	4.05298	5.057e-05	0.000519605
ENSG00000138684|IL21	4.3311	-1.90546	0.470227	-4.05222	5.07341e-05	0.000520771
ENSG00000204780|IGKV1OR9-1	1.07845	-1.85459	0.458367	-4.04609	5.20805e-05	0.000534059
ENSG00000215179|MAPK6P4	1.20064	-1.77684	0.439583	-4.04211	5.29724e-05	0.000542124
ENSG00000123977|DAW1	2.24533	-2.95236	0.730591	-4.04105	5.32128e-05	0.000543863
ENSG00000112419|PHACTR2	547.613	-1.03851	0.25701	-4.04073	5.32849e-05	0.00054424
ENSG00000284184|MIR6506	14.409	-1.53911	0.38138	-4.03563	5.44562e-05	0.000554552
ENSG00000254428|AP003392.1	7.55399	-1.0613	0.263153	-4.03302	5.50647e-05	0.000559825
ENSG00000177494|ZBED2	4.49332	-1.5468	0.383628	-4.03202	5.52991e-05	0.000561837
ENSG00000240666|MME-AS1	7.68392	-1.57459	0.39076	-4.02956	5.58807e-05	0.000566813
ENSG00000158560|DYNC1I1	10.2446	-1.75297	0.435392	-4.02618	5.66907e-05	0.00057371
ENSG00000129932|DOHH	36.8912	1.06823	0.265389	4.02517	5.69354e-05	0.00057562
ENSG00000255733|IFNG-AS1	62.0102	-1.40651	0.349569	-4.02356	5.73238e-05	0.000579167
ENSG00000267293|AC012569.1	16.1049	-1.00201	0.249045	-4.02343	5.73561e-05	0.000579304
ENSG00000253227|AC090192.2	5.85372	-1.44293	0.359077	-4.01844	5.8585e-05	0.000589594
ENSG00000236194|AC099811.1	11.6066	-1.01299	0.252143	-4.01751	5.88162e-05	0.00059115
ENSG00000236523|NPM1P40	2.16359	-1.17451	0.29247	-4.01584	5.92334e-05	0.000594762
ENSG00000165091|TMC1	7.0453	-1.52277	0.379188	-4.01586	5.92291e-05	0.000594762
ENSG00000278588|H2BC10	1.25025	-1.82421	0.4544	-4.01454	5.95622e-05	0.000597092
ENSG00000223467|CALM1P1	1.62329	-1.47907	0.368571	-4.01298	5.99562e-05	0.000600067
ENSG00000188626|GOLGA8M	8.62264	-1.01329	0.252659	-4.01049	6.05932e-05	0.00060507
ENSG00000179841|AKAP5	18.2717	-1.21523	0.303024	-4.01035	6.0628e-05	0.000605183
ENSG00000273420|AC008738.7	8.57836	1.82366	0.455306	4.00535	6.19265e-05	0.000615001
ENSG00000273253|AL022328.4	35.3005	1.0755	0.268679	4.00291	6.25669e-05	0.000620363
ENSG00000178896|EXOSC4	284.891	1.0315	0.257902	3.9996	6.34494e-05	0.000627501
ENSG00000160539|PLPP7	10.1777	1.08687	0.271773	3.99919	6.35606e-05	0.000628197
ENSG00000106341|PPP1R17	15.457	2.32455	0.58129	3.99895	6.36247e-05	0.00062863
ENSG00000273272|U62317.4	988.083	-1.13023	0.282651	-3.99868	6.36966e-05	0.000629139
ENSG00000164530|PI16	75.1533	1.19882	0.299819	3.99847	6.37538e-05	0.000629502
ENSG00000230146|SEPHS1P4	1.90675	-1.37456	0.343837	-3.9977	6.39621e-05	0.000630963
ENSG00000130600|H19	6.4461	1.71941	0.43013	3.99741	6.40391e-05	0.000631309
ENSG00000007255|TRAPPC6A	215.973	1.0164	0.254369	3.99575	6.44899e-05	0.000635348
ENSG00000251429|AIDAP2	26.0941	-1.00853	0.252426	-3.99537	6.45939e-05	0.00063617
ENSG00000213512|GBP7	8.23807	-1.8229	0.456314	-3.99484	6.47373e-05	0.000637378
ENSG00000175602|CCDC85B	56.2051	1.21227	0.303812	3.99021	6.60151e-05	0.000648099
ENSG00000278510|AC007908.1	1.27055	-1.88128	0.471512	-3.98988	6.61071e-05	0.000648796
ENSG00000144730|IL17RD	1.53454	-3.2239	0.808086	-3.98955	6.61995e-05	0.000649289
ENSG00000165507|DEPP1	77.4888	-1.21006	0.303321	-3.98938	6.6246e-05	0.000649539
ENSG00000156574|NODAL	8.47629	-1.08207	0.271258	-3.98906	6.63354e-05	0.000650003
ENSG00000186827|TNFRSF4	24.0571	1.85423	0.464848	3.98891	6.63782e-05	0.000650009
ENSG00000248155|CR545473.1	2.15641	-1.2581	0.31551	-3.98752	6.67689e-05	0.00065342
ENSG00000270066|AL356488.2	2.13134	1.79419	0.45032	3.98426	6.76909e-05	0.000661395
ENSG00000266826|AC011195.3	2.24711	-1.15353	0.289573	-3.98355	6.78932e-05	0.000662743
ENSG00000196549|MME	14744.2	-1.11999	0.281215	-3.98267	6.81457e-05	0.000664367
ENSG00000177311|ZBTB38	223.473	-1.32518	0.332956	-3.98004	6.89043e-05	0.000670287
ENSG00000119737|GPR75	15.0195	-1.02523	0.257584	-3.98016	6.88695e-05	0.000670287
ENSG00000134901|POGLUT2	14.9306	-1.16394	0.292896	-3.97389	7.07074e-05	0.000684155
ENSG00000269608|AC011487.3	2.103	-1.1983	0.301642	-3.9726	7.10923e-05	0.000687018
ENSG00000235325|SRSF3P5	2.18345	-1.17974	0.29711	-3.97073	7.16529e-05	0.000691353
ENSG00000144677|CTDSPL	315.007	-1.14226	0.28773	-3.9699	7.19024e-05	0.000692894
ENSG00000258479|LINC00640	5.14781	-1.87779	0.473146	-3.96873	7.22565e-05	0.000695223
ENSG00000054598|FOXC1	52.9135	-1.61769	0.40799	-3.96501	7.33919e-05	0.000705047
ENSG00000225787|LSM3P3	1.68357	-1.42891	0.3607	-3.96149	7.44822e-05	0.000713522
ENSG00000228051|AL512504.2	1.6055	-1.48266	0.374325	-3.96091	7.46657e-05	0.000715058
ENSG00000263847|AP005899.1	3.05057	-2.34185	0.591546	-3.95886	7.53079e-05	0.000720761
ENSG00000249456|AL731577.2	48.9338	-1.11682	0.282152	-3.95824	7.55045e-05	0.000722195
ENSG00000271711|AC069236.1	2.61557	-1.55805	0.393678	-3.95768	7.56814e-05	0.000723663
ENSG00000233912|AC026202.2	3.54543	-2.78258	0.703606	-3.95474	7.66186e-05	0.000730813
ENSG00000166428|PLD4	85.1164	1.51209	0.382411	3.95411	7.68216e-05	0.00073207
ENSG00000224061|SRSF3P4	2.37315	-1.12848	0.285426	-3.95368	7.69586e-05	0.00073312
ENSG00000235677|NPM1P26	5.4407	-1.1187	0.283041	-3.95245	7.73561e-05	0.0007358
ENSG00000230621|AC068138.1	2.34037	-1.18915	0.301308	-3.94663	7.92592e-05	0.000751587
ENSG00000232927|USP12PY	0.715557	-1.82364	0.46236	-3.9442	8.00682e-05	0.000756933
ENSG00000136929|HEMGN	277.242	-1.07609	0.272865	-3.94367	8.02453e-05	0.000757905
ENSG00000262904|TMPOP2	2.32104	-1.5091	0.382729	-3.943	8.04674e-05	0.000759311
ENSG00000109906|ZBTB16	910.324	-1.9618	0.497571	-3.94275	8.0553e-05	0.000759887
ENSG00000279554|AC130448.2	3.32243	-1.65879	0.420934	-3.94074	8.12311e-05	0.000765348
ENSG00000221955|SLC12A8	14.027	-1.04067	0.264214	-3.93873	8.19141e-05	0.000771076
ENSG00000243107|AC000120.2	2.11086	-1.88842	0.479492	-3.93839	8.20318e-05	0.00077195
ENSG00000167513|CDT1	46.7687	-1.18289	0.300373	-3.93806	8.21442e-05	0.000772771
ENSG00000260592|AC130456.3	115.515	1.15789	0.294117	3.93682	8.25678e-05	0.000776283
ENSG00000103316|CRYM	49.5421	-1.2361	0.313994	-3.93669	8.26134e-05	0.000776475
ENSG00000233732|IGHV3OR16-10	2.22988	-3.41815	0.870231	-3.92786	8.57051e-05	0.00080159
ENSG00000225978|HAR1A	26.7085	1.18502	0.301699	3.9278	8.57249e-05	0.00080159
ENSG00000196878|LAMB3	26.8384	1.05275	0.268026	3.9278	8.57269e-05	0.00080159
ENSG00000242325|RPS12P31	2.58722	-1.26817	0.322988	-3.92639	8.62309e-05	0.000805327
ENSG00000278677|H2AC17	9.43166	-1.08265	0.275877	-3.92439	8.69482e-05	0.000811289
ENSG00000257954|AC125611.2	1.52762	-1.64288	0.418904	-3.92186	8.78664e-05	0.000818619
ENSG00000231628|AL133406.2	7.50246	-1.39159	0.355008	-3.91988	8.85933e-05	0.000823506
ENSG00000196159|FAT4	7.22738	-1.30357	0.332641	-3.91885	8.89732e-05	0.000826187
ENSG00000219607|PPP1R3G	4.627	1.07833	0.275593	3.91278	9.12397e-05	0.00084368
ENSG00000215871|AC104457.1	1.16976	-1.69854	0.434248	-3.91146	9.17405e-05	0.000847707
ENSG00000222057|RNU4-62P	28.9507	1.08178	0.27657	3.91141	9.17576e-05	0.000847707
ENSG00000259033|AL356804.1	7.33664	-1.90137	0.486442	-3.90874	9.27802e-05	0.00085607
ENSG00000242314|RPL12P32	3.6872	-1.21249	0.310258	-3.90799	9.30668e-05	0.000857237
ENSG00000279432|AC015799.1	10.698	-1.0779	0.27622	-3.90231	9.5279e-05	0.000873183
ENSG00000180673|EXOC5P1	2.30478	-1.2328	0.315943	-3.90199	9.54069e-05	0.000873837
ENSG00000255500|AC109635.5	1.92338	-1.3084	0.335427	-3.90071	9.59106e-05	0.000878189
ENSG00000100393|EP300	1470.3	-1.04548	0.268089	-3.89975	9.62911e-05	0.000881388
ENSG00000241828|AC006517.4	1.44999	-2.05037	0.525804	-3.8995	9.63907e-05	0.000881801
ENSG00000230584|CCT5P2	2.52339	-1.03493	0.265819	-3.89336	9.8866e-05	0.000899645
ENSG00000159231|CBR3	56.9801	1.09945	0.282625	3.89014	0.000100188	0.000910335
ENSG00000269952|AL117336.1	3.45588	-1.28244	0.329875	-3.88766	0.000101216	0.000918051
ENSG00000133063|CHIT1	1065.45	-1.42432	0.366397	-3.88738	0.000101333	0.000918573
ENSG00000136514|RTP4	1439.37	-1.27665	0.328495	-3.88637	0.000101753	0.000921654
ENSG00000229867|STEAP3-AS1	1.74916	-2.81755	0.725233	-3.88503	0.000102315	0.000925036
ENSG00000259668|AC066613.1	65.9963	-1.12212	0.28883	-3.88503	0.000102316	0.000925036
ENSG00000225355|ARL6IP1P2	1.52616	-1.49038	0.383683	-3.8844	0.000102581	0.000926893
ENSG00000188211|NCR3LG1	16.3929	-1.37314	0.35357	-3.88365	0.000102901	0.000928694
ENSG00000267560|AC027514.2	3.93542	-1.82174	0.469167	-3.88292	0.000103208	0.000930925
ENSG00000255734|HNRNPABP1	2.32725	-1.06239	0.273618	-3.88274	0.000103286	0.000931353
ENSG00000277739|FP671120.4	34.1089	1.0015	0.258008	3.88165	0.000103752	0.000934463
ENSG00000254046|IGHV1-17	1.84256	-2.91239	0.750387	-3.88119	0.000103946	0.000935941
ENSG00000223629|DEFA8P	63.5315	-2.55989	0.660323	-3.87673	0.000105871	0.000949949
ENSG00000277610|RNVU1-4	2.71556	-1.45889	0.376332	-3.8766	0.000105927	0.000950174
ENSG00000253680|AC093331.1	1.20273	-1.64633	0.424957	-3.87411	0.000107014	0.000958809
ENSG00000154608|CEP170P1	19.8196	-1.7158	0.443286	-3.87064	0.000108551	0.000970885
ENSG00000206811|SNORA10	0.670485	-1.7637	0.45607	-3.86716	0.000110109	0.000981692
ENSG00000131142|CCL25	5.69203	-2.33611	0.6041	-3.86709	0.000110141	0.000981694
ENSG00000224401|RPL7P57	2.93718	-1.18183	0.305703	-3.86593	0.000110668	0.00098582
ENSG00000164591|MYOZ3	4.54607	-1.29753	0.335958	-3.86219	0.000112374	0.000998423
ENSG00000272021|AC008592.4	8.32202	-1.4376	0.372241	-3.862	0.000112461	0.000998914
ENSG00000179271|GADD45GIP1	446.568	1.09922	0.284631	3.86193	0.000112496	0.000998935
ENSG00000243896|OR2A7	4.72695	-1.03671	0.268608	-3.85955	0.000113596	0.00100755
ENSG00000167600|CYP2S1	63.8313	1.09923	0.285044	3.85636	0.000115088	0.00101723
ENSG00000128965|CHAC1	9.02859	-1.48118	0.384199	-3.85523	0.000115622	0.00102024
ENSG00000285647|AL671883.3	16.6955	-2.05148	0.532862	-3.84993	0.000118153	0.00103989
ENSG00000244556|ODCP	9.3374	-1.19809	0.311292	-3.84876	0.000118717	0.00104367
ENSG00000214892|USP8P1	2.24124	-1.27094	0.330334	-3.84744	0.000119361	0.00104783
ENSG00000184292|TACSTD2	153.086	-1.39926	0.363706	-3.84724	0.000119456	0.00104808
ENSG00000222328|RNU2-2P	10.9857	1.15526	0.3004	3.84573	0.000120196	0.00105427
ENSG00000287110|AC112484.5	4.69273	-1.30885	0.340855	-3.83992	0.000123075	0.00107463
ENSG00000263120|AC004584.3	2.75714	-1.12485	0.293015	-3.83887	0.0001236	0.00107892
ENSG00000249310|APOBEC3B-AS1	43.5024	-1.40947	0.36717	-3.83873	0.000123672	0.00107911
ENSG00000104067|TJP1	1.25611	-2.92186	0.762195	-3.83348	0.000126342	0.00109881
ENSG00000141198|TOM1L1	7.28427	-1.28035	0.334308	-3.82986	0.000128216	0.00111354
ENSG00000258981|COX5AP2	0.961263	-1.73413	0.452927	-3.82871	0.000128817	0.00111844
ENSG00000248827|AC024587.1	0.833511	-1.76786	0.461806	-3.82814	0.000129116	0.00112009
ENSG00000249838|SUMO2P7	0.603088	-1.76975	0.462332	-3.82788	0.000129254	0.00112097
ENSG00000218632|RPL7P28	0.767599	-1.72033	0.449707	-3.82545	0.000130534	0.00112954
ENSG00000239194|RNU1-123P	0.928161	1.34463	0.35169	3.82333	0.000131662	0.00113706
ENSG00000213316|LTC4S	17.2027	1.21452	0.31799	3.81936	0.0001338	0.0011523
ENSG00000281883|AL512506.3	2.34517	-3.15333	0.825805	-3.81849	0.000134271	0.00115572
ENSG00000164047|CAMP	4728.85	-1.29156	0.338296	-3.81785	0.000134621	0.00115776
ENSG00000254708|AL139174.1	2.93343	-1.03075	0.270193	-3.81488	0.000136248	0.00116948
ENSG00000105559|PLEKHA4	16.4935	1.17231	0.307311	3.81474	0.000136325	0.00116968
ENSG00000272410|AC022384.1	198.137	-1.65607	0.434141	-3.81459	0.00013641	0.00116989
ENSG00000197748|CFAP43	3.67137	-1.80094	0.472176	-3.81413	0.000136662	0.00117107
ENSG00000257452|AC004551.1	4.63458	-2.99861	0.786173	-3.81418	0.000136635	0.00117107
ENSG00000259753|AC068234.1	3.74148	-3.9406	1.03408	-3.81074	0.000138554	0.00118433
ENSG00000092377|TBL1Y	0.7911	-1.86152	0.488711	-3.80903	0.000139511	0.0011902
ENSG00000287236|Z73420.2	9.02261	-1.01277	0.265916	-3.80862	0.000139746	0.00119188
ENSG00000258245|RPL10P13	1.2102	1.23635	0.324989	3.8043	0.000142208	0.00120987
ENSG00000196218|RYR1	48.5006	1.12815	0.296802	3.80101	0.000144109	0.00122401
ENSG00000125633|CCDC93	1156.75	-1.14707	0.301891	-3.79961	0.000144925	0.00122925
ENSG00000233785|AC131011.2	20.0278	-1.10287	0.290306	-3.79901	0.000145278	0.00123149
ENSG00000168061|SAC3D1	73.8854	1.01058	0.266052	3.79841	0.000145625	0.0012335
ENSG00000132514|CLEC10A	373.845	1.03395	0.272214	3.79829	0.000145698	0.00123377
ENSG00000137571|SLCO5A1	7.36823	-1.36064	0.358391	-3.79653	0.000146737	0.00124087
ENSG00000233975|LINC02574	7.22735	-2.76184	0.72771	-3.79524	0.000147499	0.00124527
ENSG00000227176|NSA2P5	1.25031	-2.70328	0.712341	-3.79493	0.000147686	0.00124651
ENSG00000123500|COL10A1	16.8873	-1.38807	0.36586	-3.794	0.000148239	0.00124996
ENSG00000267984|AC008750.4	2.82908	1.33258	0.351267	3.79363	0.000148458	0.00125132
ENSG00000228923|AP000355.1	5.62273	-1.41639	0.373375	-3.79347	0.000148554	0.00125178
ENSG00000206448|PPIAP30	2.39742	-1.0546	0.278038	-3.79301	0.000148832	0.00125344
ENSG00000241095|CYP51A1P1	1.46997	-1.42237	0.375207	-3.79089	0.000150108	0.00126384
ENSG00000267253|WHSC1L2P	1.56696	-1.4701	0.387937	-3.78953	0.000150931	0.00126939
ENSG00000204930|FAM221B	2.21462	1.765	0.466318	3.78497	0.000153727	0.00128764
ENSG00000240135|PSMD12P	1.00269	-1.80449	0.476939	-3.78347	0.000154656	0.00129472
ENSG00000283005|CDC27P3	1.47221	-1.47556	0.390078	-3.78273	0.000155117	0.00129787
ENSG00000115592|PRKAG3	3.70053	-2.70369	0.714916	-3.78183	0.000155681	0.00130223
ENSG00000233231|HNRNPA1P49	19.6249	-1.05862	0.28	-3.78078	0.000156338	0.00130667
ENSG00000232727|YWHAEP1	1.88301	-1.21356	0.321037	-3.78013	0.000156746	0.00130866
ENSG00000222179|RN7SKP26	6.17903	-1.30433	0.345103	-3.77955	0.000157112	0.00131101
ENSG00000258777|HIF1A-AS1	3.14181	-1.59497	0.422201	-3.77774	0.000158257	0.00131914
ENSG00000141316|SPACA3	1.76074	-3.65756	0.968537	-3.77638	0.000159125	0.00132422
ENSG00000273162|AL133215.2	4.16378	-1.23913	0.328374	-3.77352	0.000160959	0.00133733
ENSG00000239473|RPL7P38	2.51241	-1.50532	0.39918	-3.77102	0.000162579	0.00134788
ENSG00000256987|AC023050.5	3.83099	-1.35854	0.360375	-3.76978	0.000163388	0.00135278
ENSG00000268240|AC123912.2	47.5949	-1.20294	0.319153	-3.76918	0.000163788	0.00135572
ENSG00000177570|SAMD12	22.7639	-1.02901	0.273334	-3.76468	0.000166763	0.00137628
ENSG00000108551|RASD1	7.10626	1.09346	0.290492	3.76418	0.000167099	0.00137832
ENSG00000201098|RNY1	3.95673	1.46532	0.389495	3.7621	0.000168495	0.00138724
ENSG00000213090|SCYL2P1	7.91832	-1.04771	0.278825	-3.75761	0.000171544	0.00140896
ENSG00000285480|H2BE1	6.19534	1.47652	0.393008	3.75698	0.000171975	0.00141213
ENSG00000259303|IGHV2OR16-5	1.73451	-2.58411	0.68786	-3.75674	0.000172142	0.00141312
ENSG00000283442|AL139128.2	1.07658	-1.79776	0.478592	-3.75636	0.000172402	0.00141451
ENSG00000237801|AMD1P2	1.14139	-1.66126	0.442283	-3.75611	0.000172576	0.0014148
ENSG00000215007|DNAJA1P3	3.77761	-1.00552	0.267916	-3.75311	0.000174654	0.00142842
ENSG00000117010|ZNF684	132.479	-1.10144	0.293506	-3.75271	0.000174935	0.00143022
ENSG00000171502|COL24A1	38.9311	-1.17047	0.31194	-3.75223	0.000175267	0.00143136
ENSG00000263155|MYZAP	137.921	-1.14421	0.305131	-3.74991	0.0001769	0.00144297
ENSG00000226982|CENPCP1	3.49843	-1.0801	0.288052	-3.74967	0.000177071	0.00144398
ENSG00000285708|AC097634.4	14.3724	-1.5923	0.424661	-3.74959	0.000177127	0.00144406
ENSG00000087495|PHACTR3	12.238	-1.25405	0.334578	-3.74816	0.000178135	0.00145036
ENSG00000274209|ANTXRL	3.28793	-3.63171	0.96897	-3.74801	0.000178244	0.00145087
ENSG00000285799|AL645929.3	17.8	-1.07227	0.286235	-3.74612	0.00017959	0.00146018
ENSG00000130653|PNPLA7	39.5733	1.13576	0.303191	3.74603	0.000179657	0.00146018
ENSG00000287586|Z98886.1	105.045	1.22345	0.326641	3.74556	0.000179994	0.00146241
ENSG00000175264|CHST1	3.67582	-2.64638	0.706601	-3.74523	0.000180227	0.00146392
ENSG00000006042|TMEM98	2.00729	-3.10416	0.828895	-3.74495	0.000180433	0.00146521
ENSG00000200041|AL133548.1	1.79408	-1.5657	0.418192	-3.74398	0.000181128	0.00146992
ENSG00000262482|AC004034.1	6.9336	-1.21264	0.323988	-3.74284	0.000181949	0.00147482
ENSG00000267105|AC011511.3	1.05586	2.7579	0.736968	3.74223	0.000182397	0.00147765
ENSG00000136874|STX17	479.255	-1.09728	0.293235	-3.74198	0.000182576	0.00147866
ENSG00000257390|AC023055.1	29.2596	-1.44797	0.387106	-3.74049	0.000183663	0.00148479
ENSG00000241746|AC104212.3	1.75295	1.0873	0.290882	3.73795	0.000185527	0.00149751
ENSG00000176641|RNF152	6.97314	-1.22092	0.326835	-3.73559	0.000187276	0.00150808
ENSG00000228300|FAM174C	186.983	1.04344	0.279373	3.73494	0.000187764	0.00151122
ENSG00000254198|AC113191.1	9.66729	-1.08338	0.290085	-3.73471	0.000187934	0.0015118
ENSG00000166165|CKB	40.8841	1.04095	0.278997	3.73106	0.000190672	0.00153024
ENSG00000129757|CDKN1C	137.362	1.24848	0.335617	3.71995	0.000199262	0.00158761
ENSG00000160360|GPSM1	15.7728	1.00175	0.269322	3.71954	0.000199589	0.0015894
ENSG00000181260|MTHFD2P7	1.52788	-1.39678	0.375795	-3.71687	0.000201708	0.00160269
ENSG00000286504|AC092745.4	24.2384	-1.14767	0.308785	-3.71674	0.000201813	0.00160297
ENSG00000163485|ADORA1	3.89974	1.86115	0.500892	3.71567	0.000202665	0.00160829
ENSG00000168874|ATOH8	63.1493	1.24022	0.333864	3.71474	0.000203415	0.00161362
ENSG00000138587|MNS1	1.90658	-1.42861	0.384619	-3.71436	0.000203721	0.00161522
ENSG00000100373|UPK3A	43.2336	1.54435	0.415853	3.7137	0.000204251	0.00161825
ENSG00000248485|PCP4L1	9.72995	-1.23954	0.333821	-3.7132	0.000204658	0.00161973
ENSG00000261030|AC079171.1	3.69424	-1.1033	0.297128	-3.71322	0.000204638	0.00161973
ENSG00000225969|ABHD11-AS1	17.1543	1.87213	0.504258	3.71264	0.000205109	0.00162289
ENSG00000267374|MIR924HG	4.37931	-2.14484	0.577882	-3.71155	0.000205993	0.00162821
ENSG00000264937|AC100830.2	10.9782	-1.018	0.274295	-3.71133	0.000206176	0.00162925
ENSG00000278985|AC092718.7	2.80336	-1.02742	0.276859	-3.71098	0.000206456	0.0016302
ENSG00000264810|MIR4441	1.5041	-1.685	0.454276	-3.70921	0.000207909	0.00164042
ENSG00000109794|FAM149A	4.45876	-1.45004	0.391205	-3.70661	0.000210056	0.00165651
ENSG00000273361|AC021016.2	3.41804	1.54373	0.416812	3.70365	0.000212521	0.00167125
ENSG00000104611|SH2D4A	34.2678	-1.42155	0.383924	-3.70268	0.000213334	0.00167722
ENSG00000114854|TNNC1	10.211	1.60519	0.433726	3.70093	0.000214811	0.00168755
ENSG00000112210|RAB23	19.3428	-1.34167	0.362569	-3.70046	0.000215212	0.00168897
ENSG00000185347|TEDC1	61.3498	1.01331	0.273969	3.69861	0.000216784	0.00169915
ENSG00000236882|LINC01554	26.3594	-1.10497	0.298973	-3.69588	0.000219124	0.00171532
ENSG00000187268|FAM9C	4.34042	-1.66899	0.451649	-3.69532	0.000219607	0.00171779
ENSG00000184012|TMPRSS2	1.53106	-3.0878	0.836029	-3.69341	0.000221263	0.00172986
ENSG00000177803|AC112247.1	0.649516	-1.74852	0.473654	-3.69154	0.000222898	0.00174176
ENSG00000204776|IGKV1OR-3	4.26757	-3.00092	0.813801	-3.68753	0.000226441	0.00176359
ENSG00000232794|HNRNPDP1	1.28673	-1.51964	0.41237	-3.68513	0.000228589	0.00177576
ENSG00000266501|AC025198.1	2.44118	-1.03823	0.28179	-3.68442	0.000229223	0.00177863
ENSG00000256589|ENPP7P5	1.93767	-2.37306	0.644162	-3.68395	0.000229649	0.00178144
ENSG00000237211|SETP4	2.04786	-1.06543	0.289312	-3.68263	0.000230836	0.0017902
ENSG00000265566|RN7SL605P	1.80767	-1.72748	0.46919	-3.68183	0.000231562	0.00179448
ENSG00000217060|AL135903.1	1.66295	-1.41265	0.383718	-3.68147	0.000231893	0.00179479
ENSG00000287216|AC106865.2	41.4352	-1.1658	0.316682	-3.6813	0.000232049	0.00179554
ENSG00000254521|SIGLEC12	27.2563	1.60582	0.436422	3.67951	0.000233682	0.00180358
ENSG00000148346|LCN2	7589.99	-1.54848	0.421079	-3.6774	0.00023562	0.00181589
ENSG00000279530|AC092881.1	3.95793	-1.4862	0.404191	-3.67696	0.000236031	0.00181815
ENSG00000121454|LHX4	184.819	-1.48477	0.404439	-3.67118	0.000241438	0.00185379
ENSG00000167774|AC010323.1	51.3074	1.6207	0.441515	3.67076	0.000241832	0.00185589
ENSG00000182853|VMO1	11.8664	2.51639	0.68562	3.67024	0.000242318	0.00185828
ENSG00000285865|AC010285.3	9.56135	-1.10365	0.300762	-3.66952	0.000243003	0.00186163
ENSG00000133661|SFTPD	16.8623	1.73631	0.473254	3.66888	0.000243616	0.00186541
ENSG00000150760|DOCK1	19.7191	-1.10639	0.301679	-3.66745	0.000244985	0.00187264
ENSG00000135903|PAX3	3.19862	-3.45172	0.941638	-3.66566	0.000246703	0.00188297
ENSG00000275339|Z99129.1	6.14759	-1.33365	0.363905	-3.66482	0.000247509	0.00188819
ENSG00000286522|H3C2	3.13166	-1.34015	0.365839	-3.66323	0.000249055	0.00189764
ENSG00000224789|AC012363.2	2.29785	-2.79045	0.761902	-3.66247	0.000249793	0.00190161
ENSG00000240963|AL645465.1	2.93225	-1.71802	0.469091	-3.66244	0.000249823	0.00190161
ENSG00000154099|DNAAF1	25.9907	-1.34898	0.368952	-3.65626	0.000255924	0.00194135
ENSG00000223914|LINC02471	31.4236	-1.06472	0.291373	-3.65415	0.000258033	0.00195399
ENSG00000167419|LPO	8.78979	-1.96418	0.537814	-3.65215	0.000260054	0.00196688
ENSG00000228318|AP001610.2	9.78334	-2.97674	0.815217	-3.65148	0.000260737	0.00197156
ENSG00000258527|ASB9P1	4.31379	-1.23529	0.338541	-3.64888	0.000263388	0.00198917
ENSG00000267449|AC005884.2	3.96584	-1.03268	0.283075	-3.64808	0.000264205	0.00199339
ENSG00000174807|CD248	17.7906	1.2454	0.341527	3.64657	0.000265766	0.00200125
ENSG00000270954|RPSAP75	3.87211	-1.2139	0.332965	-3.64573	0.000266636	0.00200634
ENSG00000154864|PIEZO2	1.26343	-2.60098	0.713747	-3.64412	0.000268305	0.00201656
ENSG00000049247|UTS2	126.44	-2.13976	0.58726	-3.64363	0.000268818	0.0020193
ENSG00000217862|H4C10P	0.956635	-1.91994	0.527308	-3.64103	0.000271554	0.0020354
ENSG00000180815|MAP3K15	41.9432	-1.48767	0.408693	-3.64007	0.000272562	0.00204197
ENSG00000232104|RFX3-AS1	11.3389	-1.1384	0.312746	-3.64001	0.00027263	0.00204198
ENSG00000007264|MATK	339.838	1.06171	0.291687	3.63988	0.000272764	0.00204249
ENSG00000236577|SNRPGP14	2.23035	-1.17852	0.323938	-3.63812	0.00027464	0.00205504
ENSG00000265366|GLUD1P2	0.802951	-1.69796	0.466788	-3.63754	0.000275251	0.00205861
ENSG00000254634|SMG1P6	46.8096	-1.21507	0.334058	-3.63731	0.000275497	0.00205995
ENSG00000167644|C19orf33	25.9093	1.16764	0.321227	3.63493	0.000278054	0.00207656
ENSG00000167992|VWCE	16.4194	1.39245	0.38335	3.63231	0.000280894	0.00209119
ENSG00000288025|AC093849.4	21.3795	-1.59714	0.43985	-3.63109	0.000282222	0.00209956
ENSG00000285417|BX571818.1	21.0794	-1.02479	0.282266	-3.63059	0.000282771	0.00210263
ENSG00000140465|CYP1A1	10.5299	-1.41811	0.390875	-3.62805	0.000285574	0.0021204
ENSG00000261270|AC012181.2	20.5313	-1.03592	0.285566	-3.62761	0.000286059	0.00212247
ENSG00000259374|NDUFB4P11	7.89081	-1.13954	0.314519	-3.62314	0.000291048	0.00215277
ENSG00000087842|PIR	13.1662	-1.28401	0.354684	-3.62016	0.00029442	0.0021725
ENSG00000227145|IL21-AS1	4.99903	-1.21483	0.33568	-3.61901	0.000295727	0.0021785
ENSG00000256100|AP000721.1	1.11207	1.46156	0.404003	3.61769	0.000297244	0.00218707
ENSG00000172005|MAL	565.109	1.0541	0.291697	3.61368	0.000301876	0.00221606
ENSG00000163518|FCRL4	1.60381	-2.83228	0.784482	-3.61038	0.000305748	0.0022379
ENSG00000100095|SEZ6L	10.751	1.61281	0.446847	3.60931	0.000307013	0.00224609
ENSG00000238018|AC093110.1	5.81116	-1.59998	0.4446	-3.59869	0.000319823	0.00232297
ENSG00000250536|ABHD17AP3	6.37406	1.03601	0.287878	3.5988	0.000319684	0.00232297
ENSG00000229859|PGA3	22.2254	1.64835	0.458133	3.59798	0.000320697	0.002328
ENSG00000168447|SCNN1B	1.71644	-2.80011	0.778691	-3.59591	0.000323254	0.00234325
ENSG00000231793|DOC2GP	27.4851	1.00114	0.27859	3.59358	0.000326161	0.00235908
ENSG00000261754|AC008555.1	14.0418	-1.06223	0.295913	-3.58966	0.000331112	0.00239011
ENSG00000237584|RAC1P4	1.6694	-1.26834	0.353516	-3.58779	0.000333489	0.00240558
ENSG00000236281|NDUFB9P2	2.32875	-1.07777	0.300447	-3.58721	0.000334233	0.00240869
ENSG00000275361|AC245517.5	2.53379	-1.51425	0.422271	-3.58596	0.000335842	0.00241747
ENSG00000226650|KIF4B	0.71687	-1.83783	0.512579	-3.58545	0.000336495	0.00242047
ENSG00000129538|RNASE1	414.772	-1.1413	0.318649	-3.58167	0.0003414	0.00245061
ENSG00000110375|UPK2	1.14139	1.6742	0.467761	3.57918	0.000344669	0.00246954
ENSG00000216316|AL022722.1	3.20549	-1.33983	0.374348	-3.57909	0.000344789	0.00246977
ENSG00000287797|AC093577.2	1.88207	-2.08167	0.581792	-3.57804	0.000346184	0.00247862
ENSG00000189332|SLC25A51P4	0.67619	-1.64389	0.459606	-3.57673	0.000347913	0.00248926
ENSG00000254275|LINC00824	16.8381	1.42595	0.398793	3.57566	0.000349344	0.00249835
ENSG00000276934|AC009704.2	2.71003	-1.04772	0.293036	-3.57539	0.000349705	0.00250034
ENSG00000197540|GZMM	200.238	1.25152	0.350068	3.57507	0.000350133	0.00250282
ENSG00000215378|DEFT1P	16.1702	-3.08625	0.863444	-3.57435	0.000351094	0.00250819
ENSG00000171357|LURAP1	2.63543	-2.65848	0.743788	-3.57424	0.000351243	0.00250844
ENSG00000181418|DDN	5.57376	-1.38301	0.387034	-3.57335	0.000352447	0.00251646
ENSG00000225726|AC007000.3	1.73971	-1.44178	0.403543	-3.57281	0.000353175	0.00252054
ENSG00000237272|OR51R1P	1.90621	-1.66529	0.466397	-3.57054	0.000356241	0.00253767
ENSG00000224430|MKRN5P	0.968535	-1.66254	0.46577	-3.56944	0.000357744	0.00254427
ENSG00000172232|AZU1	426.304	-1.8085	0.50663	-3.56967	0.000357434	0.00254427
ENSG00000167306|MYO5B	6.03514	-1.09239	0.306168	-3.56794	0.000359796	0.00255709
ENSG00000200204|RNU1-22P	3.04767	-1.11312	0.312123	-3.56629	0.000362068	0.00256969
ENSG00000258210|AC144548.1	9.57518	-1.14639	0.321493	-3.56582	0.000362723	0.00257375
ENSG00000224611|AC007919.1	1.9789	-1.11876	0.313847	-3.56467	0.000364315	0.00258267
ENSG00000248988|AC093700.2	12.5512	-1.64366	0.46119	-3.56396	0.000365307	0.00258673
ENSG00000221946|FXYD7	22.0927	1.2834	0.360337	3.56166	0.000368515	0.00260765
ENSG00000100162|CENPM	57.8399	-1.14027	0.320169	-3.56146	0.000368796	0.0026089
ENSG00000214321|CBX1P4	2.89643	-1.24988	0.350989	-3.56101	0.000369431	0.00261167
ENSG00000244130|UBE2Q2P9	1.43798	1.2911	0.3626	3.56068	0.000369902	0.00261208
ENSG00000246375|PPM1K-DT	5.13194	-2.63034	0.738903	-3.55979	0.000371145	0.00261906
ENSG00000238158|AL391422.3	1.00846	-1.7928	0.503641	-3.55968	0.000371313	0.00261965
ENSG00000135338|LCA5	5.29482	-1.05732	0.297206	-3.55753	0.00037436	0.00263753
ENSG00000140478|GOLGA6D	1.62072	-1.44129	0.405356	-3.55561	0.000377102	0.00265311
ENSG00000213612|FAM220CP	1.30669	-1.55123	0.436484	-3.55392	0.000379539	0.00266428
ENSG00000162572|SCNN1D	26.3152	1.25911	0.35439	3.55289	0.000381027	0.00267351
ENSG00000235079|ZRANB2-AS1	3.31405	-1.32862	0.374059	-3.55188	0.000382485	0.00268112
ENSG00000271377|IFITM3P8	7.68506	-1.0031	0.282416	-3.55184	0.000382545	0.00268112
ENSG00000127863|TNFRSF19	6.0832	-1.17525	0.331351	-3.54685	0.000389867	0.00272624
ENSG00000240427|RPS26P34	2.36936	-1.58305	0.446651	-3.54425	0.000393725	0.00274451
ENSG00000240233|RN7SL587P	5.82521	1.09115	0.30791	3.54372	0.000394526	0.00274948
ENSG00000163958|ZDHHC19	740.229	1.56697	0.44259	3.54046	0.000399433	0.00277615
ENSG00000278897|AC020951.1	3.10284	-1.52937	0.43199	-3.5403	0.000399675	0.00277721
ENSG00000139410|SDSL	38.4904	1.19683	0.338211	3.5387	0.000402101	0.00279156
ENSG00000181903|OR4C6	1.11606	-3.00371	0.848914	-3.5383	0.000402715	0.00279456
ENSG00000008056|SYN1	12.4122	1.0619	0.300264	3.53654	0.000405401	0.00281131
ENSG00000183111|ARHGEF37	15.206	-1.21968	0.345073	-3.53456	0.000408453	0.00282802
ENSG00000243207|PPAN-P2RY11	56.0038	1.08616	0.307398	3.53339	0.000410265	0.00283675
ENSG00000240023|AL133163.1	7.04621	-1.40272	0.397196	-3.53157	0.000413105	0.00285191
ENSG00000236998|AL354794.2	2.43891	-2.0095	0.569101	-3.53101	0.000413974	0.00285663
ENSG00000167780|SOAT2	8.84473	1.88662	0.535485	3.52319	0.000426382	0.00293242
ENSG00000151693|ASAP2	133.345	-1.10231	0.313082	-3.52084	0.000430186	0.00295332
ENSG00000218809|AL391903.1	90.4082	-1.17442	0.333735	-3.51902	0.000433145	0.00296835
ENSG00000232586|KIAA1614-AS1	10.1311	-2.23581	0.635441	-3.51852	0.000433959	0.00297195
ENSG00000100003|SEC14L2	90.0431	-1.06298	0.302585	-3.51299	0.000443089	0.00302374
ENSG00000254501|AP003068.1	7.3677	1.01834	0.290318	3.50769	0.000452024	0.00307452
ENSG00000175262|C1orf127	6.40596	1.23204	0.351258	3.5075	0.000452341	0.00307532
ENSG00000265293|ARGFXP2	3.35238	-1.74553	0.498018	-3.50496	0.000456684	0.0030987
ENSG00000233757|AC092835.1	3.65093	-1.5802	0.450935	-3.50428	0.000457844	0.00310528
ENSG00000130005|GAMT	52.9922	1.00105	0.285704	3.50379	0.00045868	0.0031102
ENSG00000144847|IGSF11	3.237	-2.2003	0.628546	-3.50061	0.000464192	0.00313929
ENSG00000229919|ELOCP3	1.75394	-1.16693	0.33338	-3.5003	0.00046473	0.00314225
ENSG00000241057|AC004951.3	1.39337	1.89353	0.541328	3.49794	0.000468875	0.00316542
ENSG00000197766|CFD	733.272	1.12915	0.323383	3.49168	0.000479999	0.00323063
ENSG00000218027|AL512329.1	1.70375	-1.19263	0.341966	-3.48758	0.000487407	0.00326979
ENSG00000269763|EXOSC3P2	0.725906	-1.84313	0.528556	-3.4871	0.000488281	0.00327352
ENSG00000228901|HMGN2P36	2.11058	-1.01222	0.290394	-3.48567	0.000490913	0.00328688
ENSG00000234456|MAGI2-AS3	78.4864	-1.02645	0.29474	-3.48255	0.000496668	0.00331965
ENSG00000243953|AC073359.1	9.32338	-1.27951	0.367737	-3.47942	0.000502497	0.0033507
ENSG00000261655|AC100803.3	12.409	1.77479	0.510932	3.47363	0.000513469	0.0034076
ENSG00000215319|EIF5P1	1.70829	-1.1901	0.342674	-3.47299	0.000514694	0.00341352
ENSG00000254013|MAP2K1P1	1.4995	-1.25748	0.362117	-3.47257	0.000515492	0.00341808
ENSG00000103089|FA2H	4.75502	-1.43157	0.412544	-3.47009	0.000520282	0.00344171
ENSG00000230356|NCAPD2P1	0.768763	-1.60107	0.461412	-3.46993	0.000520593	0.00344303
ENSG00000285650|AL157827.2	1.98673	-1.49498	0.431354	-3.46579	0.000528677	0.003492
ENSG00000237361|TUSC8	4.28137	-2.45431	0.70925	-3.46043	0.000539323	0.00355085
ENSG00000287401|AC034139.1	1.47907	-2.81136	0.812486	-3.46019	0.000539792	0.00355174
ENSG00000228076|AL591719.1	0.878695	-1.77535	0.513564	-3.45693	0.000546373	0.00358417
ENSG00000174137|FAM53A	5.46312	1.09523	0.316824	3.4569	0.000546426	0.00358417
ENSG00000262484|CCER2	6.87226	1.31569	0.380929	3.4539	0.000552546	0.00361773
ENSG00000166086|JAM3	99.1103	-1.06314	0.307827	-3.45369	0.000552983	0.00361848
ENSG00000235698|PA2G4P2	1.6683	-1.3077	0.378664	-3.45346	0.00055345	0.00362
ENSG00000154451|GBP5	15843.2	-1.087	0.314848	-3.45245	0.000555512	0.00363041
ENSG00000280020|AC116407.3	1.15877	1.31777	0.382398	3.44608	0.000568774	0.00370532
ENSG00000245466|AL357153.1	3.36038	1.16733	0.338747	3.44602	0.000568898	0.00370534
ENSG00000235805|SOCS5P3	1.80273	-1.35701	0.393834	-3.44564	0.000569711	0.00370985
ENSG00000197153|H3C12	2.91433	-1.37911	0.400435	-3.44403	0.000573103	0.00372801
ENSG00000143375|CGN	4.61625	-1.66511	0.483601	-3.44314	0.000575002	0.00373957
ENSG00000258565|BLZF2P	2.3286	-1.8345	0.533129	-3.441	0.000579577	0.00376219
ENSG00000166268|MYRFL	2.4319	-3.30255	0.959788	-3.44092	0.000579742	0.00376247
ENSG00000114923|SLC4A3	4.1358	2.29916	0.668292	3.44035	0.000580952	0.0037679
ENSG00000171570|RAB4B-EGLN2	627.741	1.95165	0.567316	3.44014	0.000581414	0.00376857
ENSG00000285664|AL139317.5	3.15888	-1.27615	0.371382	-3.43623	0.000589879	0.00381702
ENSG00000064309|CDON	2.17394	-1.8519	0.53899	-3.43588	0.00059064	0.00381955
ENSG00000225191|AL136455.1	0.615901	-1.65602	0.482075	-3.43519	0.000592131	0.00382598
ENSG00000224155|AC073136.2	1.72941	-1.17334	0.341751	-3.4333	0.000596281	0.00384877
ENSG00000213117|AL021939.1	1.44194	-1.29947	0.378563	-3.43265	0.000597724	0.00385647
ENSG00000256050|AL583722.1	20.4981	-1.40883	0.41061	-3.43106	0.000601231	0.00387549
ENSG00000287004|AC007686.5	2.32741	-1.98943	0.579977	-3.43019	0.00060316	0.00388505
ENSG00000228352|AL354989.1	6.72802	-1.2857	0.374825	-3.43013	0.000603297	0.00388511
ENSG00000229738|AC010240.2	0.73239	-1.5785	0.460336	-3.42902	0.00060577	0.00389698
ENSG00000130037|KCNA5	1.49221	1.54749	0.451486	3.42755	0.000609056	0.00391223
ENSG00000248684|BIN2P2	3.12656	-1.03643	0.302463	-3.42665	0.000611075	0.00392375
ENSG00000259212|AC103739.1	1.37491	-2.14678	0.627213	-3.42273	0.000619961	0.00396819
ENSG00000123358|NR4A1	143.232	1.11319	0.325354	3.42147	0.000622838	0.00398023
ENSG00000258012|AC026111.1	1.73763	-1.0955	0.320225	-3.42104	0.000623824	0.00398571
ENSG00000280200|AC073862.5	1.52295	1.1671	0.341282	3.41975	0.000626776	0.00399795
ENSG00000253127|IGKV2D-36	1.10956	-2.25751	0.660321	-3.4188	0.000628968	0.00400862
ENSG00000248113|AC067942.2	1.29871	-1.48982	0.436073	-3.41646	0.000634415	0.00403667
ENSG00000269001|AC092070.2	203.48	-1.11769	0.327145	-3.41649	0.000634331	0.00403667
ENSG00000204003|AL355987.1	2.50664	2.54982	0.746939	3.41369	0.000640903	0.00406705
ENSG00000206249|AL359555.1	17.1855	-1.69707	0.497248	-3.41294	0.000642672	0.00407659
ENSG00000234937|AL139128.1	2.53781	-1.62797	0.477147	-3.41188	0.000645166	0.00408989
ENSG00000175189|INHBC	2.02749	-2.18785	0.641649	-3.40973	0.000650262	0.00411038
ENSG00000227534|Z83841.1	0.874359	-1.89198	0.555777	-3.40421	0.000663545	0.00417894
ENSG00000240710|AL512306.3	14.5727	-1.16972	0.34362	-3.40412	0.000663781	0.00417957
ENSG00000242550|SERPINB10	468.833	-1.27837	0.375593	-3.4036	0.00066503	0.00418573
ENSG00000173369|C1QB	344.229	1.00783	0.296122	3.40342	0.000665468	0.00418763
ENSG00000273703|H2BC14	1.19239	-2.20274	0.647362	-3.40264	0.000667388	0.00419303
ENSG00000249502|AC006160.1	10.1823	-1.33078	0.391088	-3.40276	0.000667086	0.00419303
ENSG00000169245|CXCL10	170.287	-1.33967	0.393807	-3.40185	0.000669305	0.0042015
ENSG00000254543|HSPD1P2	0.493321	-1.62436	0.477703	-3.40035	0.000672995	0.00421865
ENSG00000215085|AL365400.1	0.803032	-1.53316	0.451017	-3.39934	0.000675496	0.00423261
ENSG00000167910|CYP7A1	4.28417	-1.41546	0.416463	-3.39877	0.000676887	0.00423703
ENSG00000009950|MLXIPL	2.32158	2.31968	0.682729	3.39766	0.000679639	0.00425253
ENSG00000212541|RNU6-510P	1.76874	-1.19157	0.350926	-3.39551	0.000685017	0.00428097
ENSG00000271532|BBIP1P1	1.02802	-1.75673	0.517406	-3.39526	0.000685631	0.00428395
ENSG00000224025|AL353616.1	3.25543	-1.11751	0.3292	-3.39463	0.000687219	0.00428903
ENSG00000272523|LINC01023	2.70891	1.17049	0.34481	3.3946	0.000687279	0.00428903
ENSG00000227417|AC114402.2	1.53072	-1.41964	0.41859	-3.39147	0.000695186	0.00433137
ENSG00000178115|GOLGA8Q	36.5158	-1.03131	0.304192	-3.39034	0.000698056	0.0043475
ENSG00000203896|LIME1	187.484	1.10933	0.3273	3.38933	0.000700639	0.00436182
ENSG00000149131|SERPING1	2163.68	-1.20437	0.355384	-3.38894	0.000701631	0.00436656
ENSG00000255063|AP001646.2	1.30721	-1.30929	0.38635	-3.38886	0.000701829	0.00436659
ENSG00000242562|DCAF13P1	0.843817	-1.53511	0.453054	-3.38837	0.000703101	0.00437363
ENSG00000254694|AP001893.1	1.94016	-1.3891	0.410184	-3.38654	0.000707793	0.00439926
ENSG00000270748|IGKV2OR2-1	1.37197	-2.80202	0.827706	-3.38528	0.000711044	0.00441325
ENSG00000249160|LINC02213	1.42779	-2.3946	0.707993	-3.38223	0.000718991	0.00444648
ENSG00000280148|AL049844.3	1.52204	-3.44256	1.01806	-3.3815	0.00072092	0.00445662
ENSG00000224668|IPO8P1	1.89531	-1.10932	0.328137	-3.38067	0.000723088	0.00446466
ENSG00000241318|WDR82P2	1.1331	-1.59125	0.47075	-3.38025	0.000724203	0.00446886
ENSG00000143768|LEFTY2	5.20874	-1.34198	0.397053	-3.37986	0.000725229	0.00447341
ENSG00000231007|CDC20P1	2.70262	-1.49588	0.442663	-3.37927	0.000726774	0.00447965
ENSG00000231707|PABPC1P1	1.94463	-1.5056	0.445635	-3.37856	0.000728674	0.0044877
ENSG00000285253|AC090517.4	5.0877	-2.02138	0.598319	-3.37843	0.000729021	0.00448782
ENSG00000275996|SNORD27	2.27667	-1.19717	0.354356	-3.37845	0.000728967	0.00448782
ENSG00000102837|OLFM4	5418.11	-1.7742	0.525215	-3.37805	0.000730013	0.00449304
ENSG00000116833|NR5A2	4.83452	-1.51642	0.448974	-3.37752	0.000731421	0.00449901
ENSG00000198780|FAM169A	55.0337	-1.03416	0.306249	-3.37686	0.000733192	0.00450631
ENSG00000256897|AC018410.1	1.30555	-2.09922	0.621866	-3.37569	0.000736318	0.00452332
ENSG00000271737|AC008608.2	1.30555	1.52275	0.451777	3.37058	0.000750093	0.00458923
ENSG00000264570|SNX19P3	1.24992	-1.40136	0.415842	-3.36994	0.000751858	0.00459632
ENSG00000231256|CFAP97D1	4.88756	-1.17672	0.349306	-3.36872	0.000755169	0.00460867
ENSG00000241997|RN7SL323P	1.24775	1.9611	0.582298	3.36787	0.000757519	0.00461995
ENSG00000272076|AC090186.1	3.19781	-1.07485	0.319352	-3.36571	0.000763458	0.00464883
ENSG00000237798|AC010894.4	2.99313	-1.16181	0.345292	-3.36471	0.000766233	0.00466205
ENSG00000120156|TEK	44.0189	-1.12378	0.334042	-3.36418	0.000767703	0.00466915
ENSG00000259299|AC061965.2	2.03417	-1.03779	0.308639	-3.36247	0.000772489	0.00469086
ENSG00000212176|RNA5SP207	2.63559	1.3836	0.411681	3.36087	0.000776976	0.00471182
ENSG00000224887|AL513318.1	0.818722	-1.5244	0.453607	-3.36061	0.000777714	0.00471517
ENSG00000253483|AC104561.2	2.89673	-1.53137	0.455726	-3.36029	0.000778599	0.00471868
ENSG00000138379|MSTN	1.47528	-1.73766	0.517241	-3.35947	0.000780911	0.00473176
ENSG00000092445|TYRO3	8.10402	-1.32283	0.39383	-3.35889	0.000782561	0.00474083
ENSG00000213409|C1QBPP2	1.18259	-1.45643	0.433868	-3.35685	0.000788362	0.00476849
ENSG00000225051|HMGB3P22	4.16574	1.02967	0.306758	3.35664	0.000788969	0.00477122
ENSG00000236105|PRELID3BP10	1.55803	-1.18809	0.353976	-3.35642	0.000789594	0.00477407
ENSG00000240627|AC026798.1	2.02512	-1.00776	0.300302	-3.35581	0.000791342	0.0047837
ENSG00000156463|SH3RF2	6.04922	-1.20801	0.360025	-3.35534	0.000792684	0.00479088
ENSG00000253114|AC090151.1	0.635505	-1.52433	0.454493	-3.35392	0.000796755	0.00480982
ENSG00000253476|AC091185.1	13.5909	-1.07845	0.321555	-3.35386	0.000796934	0.00480997
ENSG00000228363|AC015971.1	31.717	-1.01235	0.301859	-3.35371	0.000797349	0.00481153
ENSG00000102539|MLNR	4.01342	-2.04105	0.608648	-3.35341	0.000798223	0.00481458
ENSG00000230069|LRRC37A15P	2.48692	-1.25852	0.375365	-3.35279	0.000800006	0.00482379
ENSG00000286022|AL121899.2	12.8683	-4.21758	1.25808	-3.35238	0.000801202	0.00482818
ENSG00000169248|CXCL11	14.2321	-1.59745	0.476582	-3.35189	0.000802623	0.00483579
ENSG00000264324|AC006030.1	61.0746	-1.00518	0.30009	-3.3496	0.000809278	0.00487073
ENSG00000244720|NT5C3AP2	5.60589	-1.29079	0.385492	-3.34843	0.000812698	0.00488791
ENSG00000215267|AKR1C7P	10.508	-1.53829	0.45963	-3.34679	0.00081752	0.00491117
ENSG00000256973|AC053513.2	3.22075	-1.51295	0.452061	-3.34679	0.000817519	0.00491117
ENSG00000278447|MIR6781	0.654109	-1.56746	0.468491	-3.34576	0.000820585	0.00492478
ENSG00000182557|SPNS3	131.744	1.23948	0.370744	3.34321	0.000828142	0.00496242
ENSG00000253690|AC021678.2	1.64281	-2.06266	0.617328	-3.34128	0.000833941	0.00498652
ENSG00000135324|MRAP2	4.5057	-1.44366	0.432256	-3.33982	0.000838315	0.00500686
ENSG00000169071|ROR2	2.1514	-1.5187	0.454773	-3.33948	0.000839355	0.00501016
ENSG00000278725|AC020765.4	1.91807	-2.30659	0.690999	-3.33805	0.000843686	0.00502945
ENSG00000241280|AC106712.2	4.61455	1.23758	0.370817	3.33744	0.000845525	0.00503433
ENSG00000196517|SLC6A9	10.2975	-1.46673	0.439602	-3.33649	0.000848435	0.00505069
ENSG00000176243|CDV3P1	1.68172	-1.12516	0.337295	-3.33585	0.000850401	0.00506115
ENSG00000230614|DYNLL1P7	1.22123	-1.3695	0.410717	-3.3344	0.000854827	0.00507894
ENSG00000260693|AC026150.2	4.7914	-2.05132	0.615299	-3.33387	0.000856471	0.00508773
ENSG00000173267|SNCG	2.28499	1.20432	0.36169	3.3297	0.000869404	0.00515265
ENSG00000128438|TBC1D27P	52.6011	-1.05566	0.317085	-3.32925	0.000870793	0.00515792
ENSG00000128218|VPREB3	92.8179	1.0377	0.312374	3.32198	0.000893796	0.0052699
ENSG00000169075|Z99496.1	0.998205	-1.98645	0.598109	-3.32122	0.000896237	0.00528227
ENSG00000268282|AC010328.2	1.29959	-1.33098	0.400785	-3.32095	0.000897132	0.00528553
ENSG00000204851|PNMA8B	8.5828	1.16625	0.351282	3.31998	0.000900252	0.00530087
ENSG00000183019|MCEMP1	14306.4	1.03339	0.311361	3.31894	0.00090361	0.0053176
ENSG00000176912|TYMSOS	3.26513	-2.0108	0.605893	-3.31874	0.000904259	0.00532041
ENSG00000286997|AC005856.1	2.47273	-1.17609	0.35442	-3.31836	0.000905478	0.00532653
ENSG00000240322|RN7SL481P	1.84195	-1.30089	0.392035	-3.3183	0.000905664	0.00532653
ENSG00000113594|LIFR	3.04813	-2.61592	0.788369	-3.31815	0.000906168	0.00532758
ENSG00000233755|AL050344.1	6.35637	-1.43849	0.433974	-3.31468	0.000917468	0.00538376
ENSG00000213402|PTPRCAP	705.68	1.42015	0.428616	3.31334	0.000921872	0.00539885
ENSG00000268892|AC010620.1	0.781834	-1.57482	0.475386	-3.31271	0.000923964	0.00540646
ENSG00000287721|AC061975.8	3.45764	-1.1776	0.355545	-3.3121	0.000925994	0.00541731
ENSG00000249934|NCOA4P2	2.45352	-1.87956	0.567577	-3.31155	0.000927795	0.00542373
ENSG00000222047|C10orf55	9.00941	-1.16093	0.350642	-3.31086	0.000930094	0.00543176
ENSG00000249669|CARMN	2.8735	-1.29796	0.392051	-3.3107	0.00093062	0.00543305
ENSG00000252516|RNA5SP82	2.16409	-1.13056	0.341503	-3.31054	0.000931158	0.00543516
ENSG00000253878|AC087752.3	5.26192	-1.15135	0.347917	-3.30928	0.000935377	0.0054536
ENSG00000271749|AC005828.6	1.14754	-1.79051	0.541185	-3.3085	0.000937982	0.00546561
ENSG00000224785|AC006026.1	1.17796	-1.37417	0.415799	-3.3049	0.000950113	0.00552386
ENSG00000101333|PLCB4	3.84361	-1.31982	0.399458	-3.30402	0.000953106	0.00553709
ENSG00000237624|OXCT2P1	4.08975	-1.31839	0.399333	-3.30147	0.000961799	0.00558024
ENSG00000260152|AC113208.3	2.42921	-1.26786	0.384213	-3.2999	0.00096718	0.00560619
ENSG00000284709|KF456110.1	1.29618	-1.8966	0.575007	-3.29839	0.000972405	0.00562908
ENSG00000280828|AC090114.3	21.8567	-1.19914	0.363641	-3.2976	0.000975146	0.00563755
ENSG00000232894|MRPS31P2	0.572936	-1.82071	0.5526	-3.29481	0.000984885	0.00567896
ENSG00000233834|AC005083.1	9.12875	-1.0771	0.326966	-3.29423	0.000986907	0.00568743
ENSG00000232149|FERP1	1.90071	-1.45545	0.441927	-3.29343	0.00098974	0.00569844
ENSG00000225885|AC023590.1	1.71301	1.93368	0.587537	3.29116	0.000997764	0.00573257
ENSG00000091428|RAPGEF4	3.13364	-1.57361	0.478455	-3.28893	0.00100567	0.00577079
ENSG00000240244|GAPDHP33	1.17853	-2.11051	0.64185	-3.28816	0.00100843	0.00578269
ENSG00000213560|AC103591.1	0.684053	-1.60148	0.487037	-3.2882	0.0010083	0.00578269
ENSG00000213964|CHCHD4P4	0.794585	-1.53025	0.465427	-3.28784	0.00100961	0.005788
ENSG00000251596|HADHAP1	1.06051	-1.56305	0.475486	-3.28726	0.00101166	0.0057987
ENSG00000204850|AC011484.1	8.49772	1.20312	0.366035	3.28689	0.00101299	0.00580205
ENSG00000188580|NKAIN2	2.38606	-1.76024	0.535581	-3.28661	0.00101403	0.0058047
ENSG00000225476|MTCO3P5	5.45823	1.29412	0.393945	3.28504	0.00101968	0.00583164
ENSG00000279456|AL353763.1	4.16581	-1.15184	0.350784	-3.28362	0.00102483	0.00585783
ENSG00000226288|OR52I2	1.79191	-1.55189	0.472697	-3.28305	0.00102691	0.00586582
ENSG00000265845|AC024267.5	10.215	-1.28563	0.391683	-3.28233	0.00102952	0.0058738
ENSG00000254263|AC022973.4	3.99646	-1.01675	0.309775	-3.28224	0.00102986	0.00587461
ENSG00000069535|MAOB	55.8888	-1.11792	0.340797	-3.28031	0.00103691	0.0059105
ENSG00000143341|HMCN1	3.92421	-1.581	0.482362	-3.27762	0.00104686	0.00595839
ENSG00000275227|AC093416.2	1.75027	-1.38439	0.422571	-3.27612	0.00105245	0.00598358
ENSG00000046604|DSG2	4.06829	-1.19122	0.364088	-3.27179	0.00106869	0.00606029
ENSG00000258465|AL139011.2	8.98991	-1.29482	0.396575	-3.26502	0.00109456	0.00617524
ENSG00000178343|SHISA3	1.49297	-2.47316	0.757488	-3.26496	0.00109481	0.00617552
ENSG00000248751|AC004997.1	45.5708	1.29988	0.398294	3.26363	0.00109997	0.00620006
ENSG00000229672|AL450322.2	9.6258	-1.35121	0.414275	-3.26162	0.00110777	0.00623835
ENSG00000233108|GLCCI1-DT	2.17056	-1.15184	0.353354	-3.25973	0.0011152	0.00627121
ENSG00000251728|AC004849.1	2.3548	-1.06947	0.328304	-3.25756	0.00112375	0.0063065
ENSG00000267033|AC020911.1	2.81114	-1.31193	0.402729	-3.2576	0.00112359	0.0063065
ENSG00000227077|AC107983.1	37.2935	1.00241	0.308028	3.25429	0.00113675	0.00636438
ENSG00000218586|AC006971.1	1.57164	-1.22272	0.375974	-3.25215	0.00114537	0.00640339
ENSG00000253487|IGKV2-36	1.19252	-1.89454	0.582933	-3.25001	0.00115402	0.00644587
ENSG00000238288|MTND3P23	1.93576	-1.59235	0.489997	-3.24972	0.00115519	0.00645126
ENSG00000158525|CPA5	23.0167	1.61741	0.497848	3.2488	0.00115894	0.00646635
ENSG00000248791|AC010627.1	8.4908	-1.18806	0.365702	-3.2487	0.00115933	0.00646733
ENSG00000273489|AC008264.2	81.1992	1.65056	0.508099	3.2485	0.00116016	0.00647082
ENSG00000227709|AC091607.1	0.627349	-1.54961	0.47705	-3.24832	0.0011609	0.0064738
ENSG00000228804|AC072022.1	28.4896	-1.0093	0.310724	-3.24823	0.00116126	0.0064746
ENSG00000263080|AC009121.4	2.20683	-1.4239	0.438457	-3.24753	0.00116412	0.00648822
ENSG00000137731|FXYD2	18.572	1.04908	0.323087	3.24705	0.00116608	0.00649681
ENSG00000250403|AC097460.1	1.83726	-1.0059	0.310068	-3.24412	0.00117815	0.00655104
ENSG00000287608|AC022137.4	3.0059	-1.7238	0.531952	-3.24053	0.00119309	0.00661432
ENSG00000141756|FKBP10	3.91155	1.21522	0.375117	3.23957	0.00119709	0.00663244
ENSG00000241537|AC134050.1	0.761658	-1.49141	0.460602	-3.23797	0.00120384	0.00666626
ENSG00000132464|ENAM	0.928769	-2.01745	0.623279	-3.23683	0.00120866	0.00668817
ENSG00000199744|SNORD36A	4.11354	-1.03186	0.319157	-3.23308	0.00122462	0.00676556
ENSG00000225075|AL603832.1	4.758	-1.76435	0.545891	-3.23205	0.00122905	0.0067864
ENSG00000118432|CNR1	25.8487	-1.40979	0.436313	-3.23115	0.00123292	0.00680043
ENSG00000227097|RPS28P7	623.663	1.1295	0.349621	3.23065	0.00123509	0.00680878
ENSG00000227729|RD3L	5.8579	-1.49304	0.462225	-3.23012	0.00123736	0.00681887
ENSG00000242113|RN7SL124P	4.10286	-1.00014	0.309701	-3.22938	0.00124061	0.00683109
ENSG00000224137|LINC01857	29.3173	1.02681	0.318403	3.22487	0.00126029	0.00691437
ENSG00000115616|SLC9A2	2.55417	-2.11685	0.656685	-3.22353	0.00126621	0.00694065
ENSG00000268170|AC073342.2	264.272	1.00034	0.31047	3.222	0.00127298	0.00696662
ENSG00000241634|AC069499.2	2.80096	-1.34906	0.41872	-3.22187	0.00127356	0.00696767
ENSG00000236525|AC007278.2	80.8326	-1.26616	0.393012	-3.22167	0.00127444	0.0069709
ENSG00000244165|P2RY11	36.6376	1.38396	0.429754	3.22036	0.0012803	0.00699679
ENSG00000258500|AL845552.1	0.754587	1.35743	0.421635	3.21944	0.0012844	0.0070117
ENSG00000255014|ARL6IP1P3	0.505787	-1.62022	0.503625	-3.21712	0.00129486	0.00705886
ENSG00000158747|NBL1	52.6889	1.07499	0.334143	3.21717	0.00129464	0.00705886
ENSG00000249256|ATP5MGP3	1.72843	-1.03855	0.322835	-3.21697	0.00129552	0.00706118
ENSG00000270788|PDLIM1P1	0.983586	-1.44033	0.447737	-3.21691	0.0012958	0.00706146
ENSG00000268140|PCGF7P	1.36489	-1.18381	0.368295	-3.2143	0.00130765	0.00711472
ENSG00000207714|MIR584	1.12901	-1.38857	0.432028	-3.21408	0.00130865	0.00711893
ENSG00000218792|HSPD1P16	0.55	-1.70018	0.529965	-3.2081	0.00133614	0.00723857
ENSG00000229695|AC011242.1	0.517187	-1.59392	0.496864	-3.20795	0.00133685	0.00723916
ENSG00000270318|IGHV3OR16-11	1.29791	-3.21169	1.00234	-3.20419	0.00135445	0.00732292
ENSG00000274099|ABCB10P1	0.576393	-1.50761	0.470733	-3.20269	0.00136149	0.00734807
ENSG00000279359|AL359195.2	16.4089	-2.03306	0.63506	-3.20137	0.00136776	0.00737448
ENSG00000237672|KRR1P1	5.62848	-1.31027	0.409745	-3.19776	0.00138499	0.00745014
ENSG00000140459|CYP11A1	2.25471	2.21315	0.692217	3.1972	0.00138771	0.00745701
ENSG00000259751|AC018868.2	1.60697	-1.0896	0.340818	-3.197	0.00138863	0.00746064
ENSG00000122711|SPINK4	2.16199	-3.92921	1.22915	-3.1967	0.00139011	0.00746469
ENSG00000225264|ZNRF2P2	1.06456	-2.22475	0.696212	-3.19552	0.00139581	0.00748881
ENSG00000163092|XIRP2	15.4467	-1.03255	0.32315	-3.19526	0.00139705	0.00749416
ENSG00000168126|OR2W6P	3.5081	-1.01544	0.317967	-3.19353	0.00140543	0.00752733
ENSG00000251414|AC138956.2	3.09107	-1.39683	0.437377	-3.19366	0.00140483	0.00752733
ENSG00000258546|CENPUP2	5.93231	-1.00549	0.314911	-3.19294	0.00140831	0.00753752
ENSG00000129596|CDO1	8.14917	-1.65951	0.519958	-3.19162	0.00141476	0.00756679
ENSG00000105251|SHD	2.43925	2.45552	0.770265	3.18789	0.00143317	0.00764921
ENSG00000239201|RPL21P106	0.811079	1.19537	0.375282	3.18525	0.0014463	0.00771141
ENSG00000224494|HNRNPA3P14	0.881098	-1.40103	0.439974	-3.18434	0.00145083	0.00772892
ENSG00000279913|AP001962.1	2.68073	-1.32949	0.417571	-3.18386	0.00145323	0.00773769
ENSG00000285238|AC006064.6	17.5331	-2.8247	0.887815	-3.18163	0.00146449	0.00779361
ENSG00000255108|AP006621.1	2.06334	1.35583	0.426178	3.18137	0.00146581	0.00779674
ENSG00000236048|AC013470.3	0.78518	-1.45611	0.458255	-3.17751	0.00148544	0.00788201
ENSG00000244226|ILF2P1	0.93723	-1.41137	0.444399	-3.17591	0.00149367	0.00791205
ENSG00000163673|DCLK3	1.32177	-2.14675	0.676105	-3.17518	0.00149743	0.0079252
ENSG00000183347|GBP6	172.781	-1.17083	0.368782	-3.17485	0.00149913	0.00793012
ENSG00000255038|AP006287.2	1.53252	-2.02621	0.63847	-3.17354	0.0015059	0.00795772
ENSG00000274471|AC242376.2	25.0719	-1.31888	0.415703	-3.17265	0.00151053	0.00797535
ENSG00000185046|ANKS1B	5.2584	-1.37715	0.434319	-3.17083	0.00152002	0.00801451
ENSG00000281852|LINC00891	25.5532	-1.08141	0.341067	-3.17065	0.00152096	0.00801811
ENSG00000181751|MACIR	1548.39	-1.2064	0.380892	-3.1673	0.00153861	0.00810008
ENSG00000250909|AC138956.1	1.71125	-1.9908	0.62878	-3.16613	0.00154484	0.00812453
ENSG00000179038|AP001885.1	3.08272	-1.05637	0.333721	-3.16542	0.00154862	0.0081361
ENSG00000189127|ANKRD34B	399.532	-1.28691	0.406643	-3.16473	0.00155228	0.00815119
ENSG00000124839|RAB17	3.89682	2.07727	0.656627	3.16355	0.00155857	0.00818004
ENSG00000197561|ELANE	273.146	-1.51937	0.480319	-3.16325	0.00156019	0.00818682
ENSG00000255929|AP000943.2	1.23544	-1.97013	0.623543	-3.15958	0.00157998	0.00827688
ENSG00000178965|ERICH3	7.3988	-1.93026	0.611405	-3.15709	0.00159351	0.00833933
ENSG00000263712|MIR4639	1.99782	-1.18695	0.376005	-3.15674	0.00159544	0.00834657
ENSG00000279467|AP000350.7	2.16733	-1.02626	0.325359	-3.15424	0.00160915	0.00839555
ENSG00000258499|LINC02287	5.62667	-1.08726	0.344773	-3.15357	0.00161288	0.00840698
ENSG00000113520|IL4	11.2429	1.80608	0.572698	3.15364	0.00161247	0.00840698
ENSG00000244618|RN7SL334P	2.67624	-1.31621	0.417394	-3.1534	0.00161381	0.00840991
ENSG00000204758|AC008429.1	9.3408	-1.10125	0.349283	-3.15289	0.00161665	0.00842327
ENSG00000158186|MRAS	60.579	1.06616	0.338296	3.15155	0.00162404	0.00845466
ENSG00000264272|AC100786.2	3.45139	1.5723	0.499174	3.1498	0.00163379	0.00848825
ENSG00000243613|AL513523.6	1.4096	-1.18478	0.3764	-3.14766	0.00164585	0.00853652
ENSG00000255710|AP003170.1	1.35346	-1.87798	0.596735	-3.14709	0.00164907	0.00854747
ENSG00000121594|CD80	8.49335	-1.15138	0.365923	-3.14651	0.00165229	0.00855555
ENSG00000196415|PRTN3	102.879	-1.72791	0.549371	-3.14525	0.00165944	0.00858534
ENSG00000232830|AC110994.2	0.542496	-1.59669	0.507988	-3.14317	0.00167128	0.00863073
ENSG00000230662|TNPO1P2	1.00264	-1.36377	0.433898	-3.14307	0.00167184	0.00863213
ENSG00000287879|AC114341.2	0.812639	-2.18307	0.695523	-3.13874	0.00169674	0.00875045
ENSG00000162849|KIF26B	6.08883	-1.23309	0.392961	-3.13795	0.00170132	0.00876969
ENSG00000256913|AC005840.3	3.98916	-1.10412	0.352075	-3.13603	0.00171253	0.00881838
ENSG00000170390|DCLK2	5.16385	1.1047	0.352802	3.13123	0.00174078	0.0089462
ENSG00000252612|AL356273.5	0.773293	-1.47244	0.47027	-3.13106	0.00174174	0.00894967
ENSG00000260135|MMP2-AS1	4.58197	1.59406	0.509465	3.1289	0.00175465	0.00900848
ENSG00000214041|PGAM1P4	0.81295	-1.39534	0.445963	-3.12883	0.00175502	0.00900887
ENSG00000257350|AC027287.1	0.585254	-1.50225	0.480223	-3.12824	0.00175854	0.00902098
ENSG00000168131|OR2B2	1.12765	-2.10823	0.674159	-3.1272	0.00176478	0.00904997
ENSG00000100985|MMP9	11939.8	1.00128	0.320302	3.12604	0.00177177	0.00906921
ENSG00000248196|AC092658.1	3.23148	-1.24241	0.397568	-3.12503	0.00177787	0.00908942
ENSG00000224967|AC009303.1	1.27244	-1.48586	0.475551	-3.12451	0.001781	0.00910136
ENSG00000235328|AC006946.1	9.95341	-1.03404	0.331039	-3.12361	0.00178648	0.00912332
ENSG00000277440|AC012676.4	1.95502	1.05148	0.3367	3.1229	0.0017908	0.0091439
ENSG00000237682|AC234775.2	1.53176	-1.10144	0.352811	-3.12189	0.00179692	0.00916756
ENSG00000261202|Z83847.1	4.00414	-1.01855	0.326294	-3.12158	0.00179886	0.0091744
ENSG00000095596|CYP26A1	3.43533	-1.71447	0.549407	-3.12058	0.00180495	0.00919637
ENSG00000122872|ARL4AP1	0.756177	-1.46455	0.469781	-3.11752	0.00182377	0.00926777
ENSG00000184434|LRRC19	0.81484	-2.09115	0.670835	-3.11723	0.00182557	0.00927392
ENSG00000163554|SPTA1	61.9364	-1.75971	0.565113	-3.11391	0.00184625	0.00936353
ENSG00000158683|PKD1L1	4.85752	-1.25612	0.403502	-3.11305	0.00185165	0.00938307
ENSG00000273143|AL355512.1	6.30517	-2.01687	0.6487	-3.10909	0.00187663	0.00949731
ENSG00000149506|ZP1	1.5892	3.09697	0.996131	3.109	0.00187722	0.00949873
ENSG00000287549|AC092268.2	7.58843	1.11285	0.358182	3.10693	0.00189041	0.00954359
ENSG00000287080|H3C3	2.54373	-1.09869	0.353805	-3.10534	0.00190058	0.00958548
ENSG00000156049|GNA14	6.31903	-1.43829	0.463246	-3.10481	0.00190401	0.00959671
ENSG00000201217|AC026347.1	1.97796	-1.31771	0.424549	-3.10379	0.00191059	0.00962242
ENSG00000270872|SRGAP2D	53.8903	-1.457	0.46953	-3.10312	0.00191495	0.00963751
ENSG00000270689|BUD13P1	1.60145	-1.72103	0.555215	-3.09975	0.00193684	0.00973339
ENSG00000189136|UBE2Q2P1	8.71489	-1.09218	0.352488	-3.09849	0.00194511	0.0097654
ENSG00000215765|AC245128.1	2.14685	-2.10302	0.67885	-3.09791	0.0019489	0.00978124
ENSG00000121900|TMEM54	10.0491	-1.74125	0.562115	-3.09768	0.00195039	0.00978556
ENSG00000277512|SNORD65	0.684791	-1.40975	0.45538	-3.09577	0.001963	0.00983285
ENSG00000186417|GLDN	42.2208	-1.28023	0.413956	-3.09268	0.00198357	0.00992267
ENSG00000175084|DES	20.5272	1.3364	0.432849	3.08746	0.00201872	0.0100727
ENSG00000153904|DDAH1	6.24493	-1.1874	0.384666	-3.08684	0.00202297	0.0100874
ENSG00000234946|SDHCP3	1.62031	-1.02503	0.332204	-3.08553	0.00203187	0.0101252
ENSG00000171951|SCG2	1.85093	-1.88177	0.610208	-3.08383	0.00204356	0.0101769
ENSG00000187608|ISG15	1950.55	-1.34653	0.436754	-3.08304	0.00204901	0.0101942
ENSG00000230823|CBX1P1	0.654491	-1.50823	0.489276	-3.08257	0.00205222	0.0102052
ENSG00000132958|TPTE2	1.75824	-1.23557	0.400948	-3.08162	0.00205878	0.0102294
ENSG00000272359|RNU4-89P	1.13427	-1.36562	0.443278	-3.08073	0.00206493	0.0102486
ENSG00000237514|PTP4A1P7	0.657722	-1.46717	0.476671	-3.07796	0.00208424	0.0103212
ENSG00000285801|AL133268.4	2.00934	-2.7767	0.902214	-3.07765	0.00208642	0.010327
ENSG00000259326|AC116158.1	3.37599	-1.02373	0.332669	-3.07731	0.00208877	0.010337
ENSG00000285338|AC091564.7	27.7554	-1.42247	0.462397	-3.07629	0.00209592	0.0103658
ENSG00000287437|AL161662.1	2.4122	-1.39931	0.455061	-3.07498	0.00210513	0.0104047
ENSG00000204670|IGKV1OR2-3	0.513611	-1.6601	0.540187	-3.07319	0.00211786	0.0104575
ENSG00000266992|DHX40P1	42.5974	-1.52736	0.497049	-3.07285	0.00212026	0.010466
ENSG00000105672|ETV2	4.21441	1.26541	0.411999	3.0714	0.00213056	0.0105084
ENSG00000151704|KCNJ1	8.01209	-1.22266	0.398213	-3.07036	0.00213798	0.01054
ENSG00000250222|AC008443.5	6.4798	1.49861	0.488512	3.06771	0.00215706	0.0106087
ENSG00000223518|CSNK1A1P1	1.57623	-1.14613	0.373698	-3.06699	0.00216223	0.0106256
ENSG00000281910|SNORA50A	1.0513	-1.44664	0.471858	-3.06584	0.0021706	0.0106566
ENSG00000259842|IGHV3OR16-16	1.78238	-3.66653	1.1972	-3.06259	0.00219432	0.0107559
ENSG00000233020|CHORDC1P5	0.515753	-1.52219	0.497553	-3.05935	0.00221816	0.0108417
ENSG00000228234|GLRXP1	0.705423	-1.49573	0.488979	-3.05889	0.00222162	0.0108508
ENSG00000111339|ART4	5.03296	-2.05114	0.670921	-3.0572	0.00223412	0.0108939
ENSG00000257800|FNBP1P1	5.95431	-1.0372	0.33972	-3.05309	0.00226498	0.0110252
ENSG00000226081|USP12PX	0.606923	-1.4252	0.466828	-3.05296	0.00226599	0.0110284
ENSG00000259244|AC048382.2	2.31504	-1.67431	0.548601	-3.05197	0.00227347	0.0110571
ENSG00000128322|IGLL1	32.1788	-2.1624	0.708647	-3.05144	0.00227745	0.0110696
ENSG00000256340|ABCC6P1	11.8848	-1.03908	0.340524	-3.05141	0.00227768	0.0110696
[truncated: 514 more rows]
