# Supplementary material for: Genome-Wide Profiling Reveals Alternative Polyadenylation of Innate Immune-Related mRNA in Patients With COVID-19
Source: Front Immunol. 2021 Oct 27;12:756288. doi: 10.3389/fimmu.2021.756288 (PMC8578971; doi:10.3389/fimmu.2021.756288)
Supplement: Supplementary file 3 [file Table_2.xlsx]

## Sheet: APA
Supplementary Table 2. The result of APA analysis in COVID-19 and non-COVID-19
		fit_value	Predicted_Proximal_APA	Loci	A_1_long_exp	A_1_short_exp	A_1_PDUI	A_2_long_exp	A_2_short_exp	A_2_PDUI	A_3_long_exp	A_3_short_exp	A_3_PDUI	A_4_long_exp	A_4_short_exp	A_4_PDUI	A_5_long_exp	A_5_short_exp	A_5_PDUI	A_6_long_exp	A_6_short_exp	A_6_PDUI	A_7_long_exp	A_7_short_exp	A_7_PDUI	A_8_long_exp	A_8_short_exp	A_8_PDUI	A_9_long_exp	A_9_short_exp	A_9_PDUI	A_10_long_exp	A_10_short_exp	A_10_PDUI	A_11_long_exp	A_11_short_exp	A_11_PDUI	A_12_long_exp	A_12_short_exp	A_12_PDUI	A_13_long_exp	A_13_short_exp	A_13_PDUI	A_14_long_exp	A_14_short_exp	A_14_PDUI	A_15_long_exp	A_15_short_exp	A_15_PDUI
NM_000018	ACADVL	3408.9	7225158	chr17:7224957-7225266	156.77	102.42	0.6	206.97	151	0.58	172.62	69.27	0.71	209.04	89.39	0.7	96.68	56.7	0.63	183.28	96.69	0.65	221.01	56.51	0.8	106.29	49.53	0.68	235.25	146.71	0.62	172.01	100.22	0.63	178.45	74.91	0.7	127.3	73.85	0.63	148.44	47.5	0.76	101.39	48.04	0.68	114.32	64.43	0.64
NM_000239	LYZ	7909638	69353405	chr12:69353153-69354233	14189.4	9762.51	0.59	16262.9	6049.2	0.73	2613.39	920.66	0.74	8653.25	6593.48	0.57	7395.44	5717.96	0.56	4813.68	1884.58	0.72	10508.3	6824.98	0.61	9311.03	7209.79	0.56	3379.37	1788.6	0.65	5705.84	1572.05	0.78	5047.42	3980.64	0.56	9177.1	5204.88	0.64	9520.07	7061.28	0.57	1133.85	723.62	0.61	4151.12	3208.42	0.56
NM_000581	GPX1	90911.3	49357337	chr3:49357176-49357747	396.33	492.77	0.45	418.09	557.08	0.43	152.73	147.27	0.51	317.1	199.13	0.61	127.97	97.95	0.57	467.04	280.31	0.62	269.01	241.17	0.53	227.29	111	0.67	298.93	528.76	0.36	478.01	838.13	0.36	180.58	139.32	0.56	292.51	305.42	0.49	283.8	76.96	0.79	197.43	137.64	0.59	362.49	404.91	0.47
NM_000591	CD14	42466.4	140632779	chr5:140631728-140632980	877.36	597.29	0.59	458.23	250.67	0.65	528.73	186.15	0.74	241.96	175.79	0.58	112.93	73.66	0.61	227.84	93.38	0.71	265.44	207.95	0.56	60.35	47.62	0.56	140.97	58.14	0.71	173.39	56.5	0.75	174.36	137.95	0.56	134.03	66.11	0.67	167.2	150.14	0.53	93.73	55.61	0.63	102.51	58.36	0.64
NM_000801	FKBP1A	180972	1369871	chr20:1368977-1370072	443.99	511.82	0.46	443.64	469.69	0.49	343.16	235.63	0.59	528.9	599.97	0.47	631.69	670.84	0.48	629.11	333.15	0.65	432.61	352.75	0.55	602.57	491	0.55	392.51	475.69	0.45	467.93	429.13	0.52	312.22	329.32	0.49	511.04	522.26	0.49	521.47	424.4	0.55	362.06	448.17	0.45	523.93	540.96	0.49
NM_000883	IMPDH1	10347.6	128392827	chr7:128392277-128393028	50.39	160.27	0.24	56.35	210.32	0.21	67.01	245.28	0.21	37.16	146.46	0.2	35.16	250.72	0.12	48.3	212.08	0.19	29.71	134.82	0.18	36.06	243.3	0.13	70.2	225.64	0.24	78.86	219.03	0.26	12.97	96.46	0.12	45.77	199.11	0.19	19.19	115.97	0.14	31.07	199.59	0.13	40.73	282.24	0.13
NM_000904	NQO2	12701.8	3019681	chr6:3019479-3019760	124.21	33.73	0.79	240.73	32.57	0.88	151.06	36.94	0.8	83.98	25.56	0.77	254.97	73.39	0.78	174.93	68.78	0.72	116.41	33.99	0.77	336.99	112.93	0.75	382.06	26.49	0.94	294.88	42.86	0.87	42.61	41.09	0.51	250.05	68.48	0.79	79.57	65.91	0.55	259.79	138.63	0.65	286.84	131.75	0.69
NM_000992	RPL29	429536	51993925	chr3:51993628-51994126	697.25	1465.33	0.32	729.2	1932.52	0.27	387.37	867.82	0.31	905.86	2899.71	0.24	226.87	914.09	0.2	921.59	2252.55	0.29	890.08	2882.55	0.24	272.55	1075.99	0.2	721.25	1383.15	0.34	795.53	1232.59	0.39	792.97	3019.53	0.21	436.38	1263.15	0.26	566.6	3058.49	0.16	210.1	780.71	0.21	252.36	902.94	0.22
NM_001004128	QSOX1	3628.2	180197812	chr1:180197333-180198034	59.02	124.81	0.32	65.25	108.06	0.38	85.58	113.9	0.43	38.29	68.52	0.36	23.88	27.18	0.47	60.77	61.61	0.5	40.16	70.58	0.36	103.85	110.44	0.48	72.75	121.39	0.37	128.47	171.08	0.43	26.17	38.84	0.4	76.29	100.03	0.43	59.03	24.09	0.71	76.39	72.43	0.51	109.61	109.39	0.5
NM_001017957	OS9	14109.7	57721044	chr12:57720784-57721557	474.31	314.5	0.6	469.65	229.93	0.67	661.76	274.44	0.71	422.08	172.89	0.71	380.33	145.25	0.72	452.59	148.22	0.75	373.01	160.17	0.7	416.29	187.13	0.69	453.41	283.13	0.62	555.66	237.47	0.7	285.82	135.05	0.68	424.01	134.52	0.76	406.57	76.05	0.84	443.82	178.6	0.71	429.22	214.26	0.67
NM_001037333	CYFIP2	762.2	157393153	chr5:157392833-157395598	42.93	53.46	0.45	58.69	110.79	0.35	19.18	94.33	0.17	70.67	122.65	0.37	25.57	62.2	0.29	68.21	179.79	0.28	96.61	128.06	0.43	39.99	216.22	0.16	30.51	84.77	0.26	48.45	160.56	0.23	108.93	85.87	0.56	34.56	107.25	0.24	57.04	85.37	0.4	25.48	63.69	0.29	35.66	133.67	0.21
NM_001098210	CTNNB1	9219.6	41240020	chr3:41239819-41240448	92.25	47.45	0.66	92.09	74.18	0.55	142.94	48.31	0.75	91.71	126.1	0.42	217.43	45.97	0.83	154.81	31.25	0.83	159.56	52.34	0.75	203.58	38.22	0.84	93.18	52.26	0.64	131.79	21.34	0.86	123.8	31.28	0.8	151.18	53.05	0.74	207.13	55.06	0.79	160.98	24.97	0.87	135.72	24.9	0.84
NM_001113348	ECE1	8923.1	21218485	chr1:21217247-21220131	107.57	66.86	0.62	127.74	62.31	0.67	173.7	80.33	0.68	80.12	57.29	0.58	86.22	68.28	0.56	105.5	39.96	0.73	79.86	55.35	0.59	105.94	86.19	0.55	101.08	46.98	0.68	140.72	48.75	0.74	50.28	50.52	0.5	101.57	65.65	0.61	62.88	62.87	0.5	138.39	126.83	0.52	117.17	88.19	0.57
NM_001122956	DBNL	23640.3	44061131	chr7:44060777-44061716	347.87	128.25	0.73	332.58	65.66	0.84	381.42	20.43	0.95	281.92	63.54	0.82	209.15	56.07	0.79	369.57	0	1	234.09	57.64	0.8	252.92	26.85	0.9	250.93	76.33	0.77	418.38	65.35	0.86	208.45	0	1	188.28	0	1	273.08	0	1	252.5	0.52	1	252.04	24.35	0.91
NM_001130977	DYSF	17452.7	71686655	chr2:71686454-71686763	166.62	68.49	0.71	156.9	44.77	0.78	337.42	78.5	0.81	43.13	14.94	0.74	206	42.72	0.83	149.22	13.23	0.92	82.51	15.66	0.84	160.61	49.48	0.76	236.79	67.42	0.78	213.15	33.58	0.86	23.85	8.51	0.74	156.94	60.09	0.72	77.13	16.14	0.83	195.5	59.14	0.77	233.97	56.85	0.8
NM_001136023	NFE2	96822	54293070	chr12:54292112-54293381	471.1	264.02	0.64	493.01	209.25	0.7	1352	227.78	0.86	274.33	238.55	0.53	678.22	806.82	0.46	447.05	294.62	0.6	285.24	228.41	0.56	443.35	382.57	0.54	696.02	301.79	0.7	767.33	139.63	0.85	135.65	98.47	0.58	625.03	328.77	0.66	382.46	341.77	0.53	515.03	370.06	0.58	536.72	518.44	0.51
NM_001136153	ATF6B	568.2	32115615	chr6:32115268-32115968	90.22	92.76	0.49	87.89	80.03	0.52	102.37	52.52	0.66	82.11	40.39	0.67	70.84	10.1	0.88	88.98	30.36	0.75	78.82	40.05	0.66	68.57	22.59	0.75	60.72	79.36	0.43	77.54	72.32	0.52	91.57	17.72	0.84	71.61	29.55	0.71	93.37	0	1	73.98	17.46	0.81	54.92	25.32	0.68
NM_001136219	FCGR2A	579667	161518272	chr1:161517975-161519570	1344.89	765.02	0.64	1653.15	622.92	0.73	3118.88	245.89	0.93	1535.45	748.04	0.67	4239.35	1934.17	0.69	2104	483.48	0.81	1088.69	359.14	0.75	2109.73	807.17	0.72	1403	587.65	0.7	1693.61	337.71	0.83	1112.47	616.01	0.64	2027.51	991.08	0.67	2315.17	936.61	0.71	2310.24	1184.77	0.66	2070.83	838.28	0.71
NM_001145645	TNFSF13B	16068.7	108307336	chr13:108306826-108308484	513.59	201.2	0.72	129.33	78.02	0.62	325.47	215.09	0.6	84.91	119.92	0.41	775.29	0	1	140.77	0	1	151.02	0	1	214.76	16.61	0.93	61.8	35.25	0.64	112.53	48.87	0.7	84.99	14.35	0.86	77.84	28.97	0.73	435.03	0	1	328.81	36.23	0.9	112.3	0	1
NM_001150	ANPEP	24261.6	89785297	chr15:89784895-89785501	210.23	259.29	0.45	254.53	424.16	0.38	323.54	464.38	0.41	97.99	181.53	0.35	79.76	237.18	0.25	287.77	500.98	0.36	167.36	366	0.31	79.72	205.35	0.28	234.71	343.66	0.41	208.16	274.25	0.43	33.34	95.03	0.26	132.6	282.78	0.32	63.75	235.42	0.21	158.38	466.36	0.25	204	521.28	0.28
NM_001166425	GNAI2	40947.2	50258852	chr3:50258368-50259354	650.23	713.67	0.48	663.23	639.26	0.51	639.52	484.4	0.57	520.88	436.95	0.54	312.07	273.39	0.53	631	439.67	0.59	430.17	333.98	0.56	484.42	370.98	0.57	447.25	447.12	0.5	699.33	599.96	0.54	304.22	267.51	0.53	427.84	298.26	0.59	386.45	208.48	0.65	376.99	307.65	0.55	445.42	380.34	0.54
NM_001184970	PACSIN2	5905.4	42870532	chr22:42869766-42871469	59.14	65.09	0.48	89.4	79.38	0.53	117.6	61.33	0.66	88.09	150.51	0.37	65.71	112.15	0.37	96.25	66.46	0.59	61.8	59.5	0.51	96.29	124.62	0.44	82.7	64.14	0.56	135.18	57.29	0.7	41.48	56.38	0.42	105.65	108.86	0.49	90.15	103.98	0.46	104.52	150.63	0.41	101.26	153.63	0.4
NM_001190987	SRSF11	2478.6	70250840	chr1:70250611-70252018	93.28	68.66	0.58	117.52	36.61	0.76	69.67	23.18	0.75	144.36	109.05	0.57	114.18	37.34	0.75	159.95	33.53	0.83	212.73	56.2	0.79	119.98	34.11	0.78	95.11	52.52	0.64	124.07	39.84	0.76	218.55	107.86	0.67	117.87	57.6	0.67	214.6	83.15	0.72	117.82	38.41	0.75	79.95	33.14	0.71
NM_001193306	FPR1	3.47419e+06	51746775	chr19:51745770-51747005	3701.93	787.56	0.82	4518.93	584.87	0.89	8571.95	989.46	0.9	2754.17	644.51	0.81	8811.15	1731.03	0.84	4356.04	110.89	0.98	2706.29	586.92	0.82	7379.64	1943.68	0.79	4631.2	1146.3	0.8	5027.27	459.14	0.92	2059.55	574.32	0.78	5178.05	1053.65	0.83	3864.39	1079.16	0.78	6328.05	1653.94	0.79	6426.8	1406.6	0.82
NM_001195103	GSR	3918.4	30679468	chr8:30678063-30679669	103.59	86.15	0.55	111.03	55.95	0.66	80.2	30.72	0.72	90.21	68.56	0.57	134.3	84.35	0.61	115.62	26.78	0.81	108.59	56.22	0.66	152.95	80.43	0.66	126.75	118.01	0.52	129.27	78.71	0.62	80.01	56.01	0.59	139.64	125.44	0.53	128.32	44.45	0.74	193.61	114.17	0.63	136.6	75.32	0.64
NM_001195291	SERPINB6	3306.3	2948451	chr6:2948159-2948699	83.93	43.6	0.66	117.02	42.97	0.73	43.37	10.7	0.8	95.45	74.91	0.56	51.26	51.67	0.5	83.42	41.11	0.67	107.13	49.2	0.69	44.43	36.2	0.55	63.13	42.23	0.6	135.7	56.3	0.71	47.39	44.39	0.52	64.07	60.12	0.52	61.87	77.29	0.44	32.93	35.85	0.48	40.9	39.73	0.51
NM_001198954	RNF103-CHMP3	2747.4	86505650	chr2:86503430-86505949	104.67	38.7	0.73	106.62	32.24	0.77	109.25	37.84	0.74	123.03	24.08	0.84	123.81	6.76	0.95	103.83	22.63	0.82	100.75	20.79	0.83	131.96	19.18	0.87	94.4	43.65	0.68	99.96	60.14	0.62	88.79	9.12	0.91	105.85	23.11	0.82	123.06	0	1	123.12	0	1	115.65	8.13	0.93
NM_001199579	SUN2	16869.8	38735235	chr22:38734714-38736380	170.22	212.23	0.45	145.99	208.45	0.41	110.55	132.04	0.46	136.75	249.09	0.35	76.46	89.73	0.46	186.24	212.08	0.47	207.35	255.08	0.45	109.6	95.19	0.54	112.91	157.29	0.42	139.23	161.62	0.46	153.97	293.59	0.34	107.46	98.85	0.52	140.63	118.01	0.54	78.23	83.06	0.49	66.87	124.63	0.35
NM_001199864	BCL2L2-PABPN1	16619.2	23325802	chr14:23325247-23326185	135.71	57.34	0.7	163.44	39.67	0.8	204.8	0.24	1	175.74	71.54	0.71	111.09	49.79	0.69	273.11	29.93	0.9	229.91	91.34	0.72	188.06	39.33	0.83	184.65	13.52	0.93	192.94	22.4	0.9	224.26	0	1	201.06	0	1	249.96	0	1	205.05	0	1	151.88	21.97	0.87
NM_001202516	CFLAR	18153.2	201168011	chr2:201163835-201172688	95.68	33.59	0.74	91.13	58.37	0.61	99.77	173.44	0.37	71.13	67.67	0.51	203.92	93.05	0.69	59.4	84.39	0.41	64.72	53.76	0.55	93.3	171.21	0.35	134.02	134.53	0.5	67.85	120.23	0.36	92.29	26.82	0.77	155.6	212.46	0.42	94.11	72.78	0.56	248.4	78.19	0.76	218.01	114.66	0.66
NM_001242839	GUK1	15875.8	228148866	chr1:228148665-228148954	152.85	32.23	0.83	121.57	43.96	0.73	161.19	38.99	0.81	114.29	40.3	0.74	56.13	36.92	0.6	170.15	61.34	0.74	117.75	33.96	0.78	51.84	47.6	0.52	112.32	42.48	0.73	206.74	0	1	90.68	17.49	0.84	72.09	28.51	0.72	57.83	44.85	0.56	40.22	38.67	0.51	60.87	29.12	0.68
NM_001243926	MAPKAPK3	6121.7	50648102	chr3:50647894-50649297	204.36	116.84	0.64	171.69	72.25	0.7	136.63	54.85	0.71	213.82	112.73	0.65	70.93	68.06	0.51	162.4	88.93	0.65	128.33	85.73	0.6	143.39	81.62	0.64	90.85	56.94	0.61	228.81	62.19	0.79	120.11	80.86	0.6	92.23	64.02	0.59	119.31	86.91	0.58	73.68	40.34	0.65	71.45	65.92	0.52
NM_001251918	RAP1B	89189.1	68659525	chr12:68659280-68660605	447.15	263.6	0.63	536.34	201.18	0.73	349.04	56.62	0.86	580.72	383.51	0.6	574.2	212	0.73	579.57	33.89	0.94	605.17	156.14	0.79	665.4	167.22	0.8	332.02	201.9	0.62	537.78	107.67	0.83	630.79	294.76	0.68	490.32	162.83	0.75	715.64	140.78	0.84	628.47	188.21	0.77	550.99	201.51	0.73
NM_001252392	TNIP1	37447.6	151030257	chr5:151029943-151030673	314.78	124.9	0.72	418.79	150.63	0.74	630.83	208.12	0.75	237.07	109.32	0.68	373.75	205.66	0.65	384.63	133.6	0.74	422.66	196.99	0.68	245.49	116.72	0.68	265.47	102.35	0.72	387.46	136.18	0.74	298.67	178.08	0.63	310.44	168.21	0.65	420.75	240.37	0.64	387.07	204.33	0.65	257.21	174.65	0.6
NM_001658	ARF1	36592.6	228098726	chr1:228097852-228099212	291.18	476.39	0.38	280.44	387.77	0.42	311.67	238.14	0.57	215.47	393.71	0.35	165.89	241.05	0.41	263.09	289.53	0.48	200.39	332.69	0.38	190.62	272.12	0.41	263.75	370.38	0.42	333.66	336.96	0.5	162.31	249.52	0.39	219.4	287.41	0.43	195.01	209.88	0.48	200.41	304.51	0.4	198.66	363.72	0.35
NM_001659	ARF3	3153.6	48938749	chr12:48936209-48939108	192.79	68.67	0.74	188.47	39.46	0.83	128.66	10.59	0.92	152.98	17.78	0.9	192.4	35.59	0.84	155.33	10.05	0.94	152.2	36.13	0.81	167.24	0	1	132.26	38.88	0.77	134.13	12.57	0.91	132.8	4.1	0.97	138.27	2.86	0.98	149.2	0	1	140.08	27.3	0.84	138.14	31.56	0.81
NM_001662	ARF5	26293.2	127591420	chr7:127591213-127591705	238.33	115.67	0.67	372.92	71.72	0.84	365.82	49.55	0.88	298.95	55.66	0.84	174.82	0	1	339.02	14.44	0.96	238.61	30.87	0.89	242.7	0	1	190.39	51.36	0.79	386.41	91.03	0.81	243.25	0	1	196.91	0	1	209.01	0	1	186.91	0	1	155.41	0	1
NM_001664	RHOA	171596	49359963	chr3:49359146-49360382	897.2	711.61	0.56	1149.25	525.12	0.69	951.5	246.63	0.79	1109.08	819	0.58	868.71	671.25	0.56	1107.99	479.39	0.7	827.65	478.48	0.63	1400.63	971.72	0.59	813.45	559.42	0.59	1161.05	425.09	0.73	808.37	444.5	0.65	1109.86	690.38	0.62	1076.29	580.25	0.65	1070.35	632.97	0.63	1091.33	851.96	0.56
NM_001746	CANX	5726.5	179728809	chr5:179728591-179731638	140.04	91.66	0.6	181.62	71.36	0.72	74.16	11.61	0.86	167.08	90.87	0.65	112.57	38.2	0.75	193.22	0	1	226.8	68.07	0.77	143.45	51.08	0.74	183.04	89.77	0.67	161.71	27.68	0.85	213.5	96.58	0.69	124.64	62.71	0.67	258.47	37.85	0.87	101.87	25.63	0.8	76.1	20.05	0.79
NM_001749	CAPNS1	33082.5	36150162	chr19:36149813-36150353	523.87	395.37	0.57	441.25	362.8	0.55	260.43	203.54	0.56	416.16	468.12	0.47	139.67	239.59	0.37	431.53	344.26	0.56	354	348.45	0.5	237.78	347.02	0.41	314.25	259.24	0.55	550.59	404.03	0.58	236.22	369.87	0.39	213.38	240.63	0.47	203.6	424.89	0.32	210.85	297.74	0.41	188.55	246.66	0.43
NM_001784	CD97	90203.7	14408313	chr19:14408092-14408725	296.74	300.15	0.5	446.83	478.72	0.48	825.06	638.69	0.56	422.37	475.88	0.47	455.44	573.47	0.44	577.44	525.58	0.52	232.4	232.72	0.5	545.23	746.77	0.42	608.61	604.27	0.5	862.04	639.79	0.57	200	266.04	0.43	455.48	450.24	0.5	220.59	213.19	0.51	470.69	644.1	0.42	533.07	747.19	0.42
NM_001814	CTSC	7573.4	88293861	chr11:88293592-88294508	232.11	203.44	0.53	181.88	129.2	0.58	112.74	99.7	0.53	189.36	215.39	0.47	400.08	257.9	0.61	270.19	97.36	0.74	214.98	156.59	0.58	335.05	192.36	0.64	136.76	86.41	0.61	146.47	60.43	0.71	264.12	164.52	0.62	233.2	99.94	0.7	242.96	115.4	0.68	102.4	31.67	0.76	63.34	50.07	0.56
NM_002003	FCN1	826318	134909818	chr9:134909585-134910045	2804.35	3538.68	0.44	1307.04	2357.57	0.36	775.12	1281.22	0.38	810.21	1491.74	0.35	384.24	1132.54	0.25	982.95	1531.64	0.39	865.15	1497.1	0.37	595.33	1420.79	0.3	692.39	970.4	0.42	1179.16	1501.39	0.44	377.76	1089.55	0.26	602.3	1624.35	0.27	581.83	2099.87	0.22	290.93	959.83	0.23	391.54	858.12	0.31
NM_002029	FPR1	3.45436e+06	51746775	chr19:51745773-51747005	3700.59	788.9	0.82	4517.85	585.94	0.89	8564.13	997.28	0.9	2753.03	645.65	0.81	8808.1	1734.08	0.84	4352.86	114.06	0.97	2705.29	587.92	0.82	7375.93	1947.39	0.79	4629.41	1148.08	0.8	5025.12	461.29	0.92	2059.46	574.42	0.78	5177.4	1054.31	0.83	3864.41	1079.14	0.78	6328.29	1653.7	0.79	6426.24	1407.16	0.82
NM_002074	GNB1	19758.7	1786829	chr1:1785286-1787053	383.86	156.91	0.71	393.79	124.17	0.76	317.63	83.39	0.79	409.64	62.19	0.87	339.29	67.9	0.83	387.95	17.26	0.96	370.31	14.55	0.96	411.34	55.52	0.88	253.33	190.24	0.57	312.73	109.38	0.74	383.47	115.03	0.77	351.12	120.79	0.74	425.88	3.74	0.99	340.7	76	0.82	407.86	73.79	0.85
NM_002086	GRB2	50913.1	75320352	chr17:75318076-75320553	618.74	245.49	0.72	538.63	170.93	0.76	534.88	35.52	0.94	454.54	210.07	0.68	619.13	290.96	0.68	522.8	31.23	0.94	424.42	73.04	0.85	566.76	165.43	0.77	450.88	233.91	0.66	488.64	80.26	0.86	352.71	231.92	0.6	499.11	249.33	0.67	493.81	238.95	0.67	510.33	289.03	0.64	572.29	266.82	0.68
NM_002308	LGALS9	26762.6	27649037	chr17:27648836-27649560	954.14	236.21	0.8	265.22	118.42	0.69	552.83	147.31	0.79	216.95	93.63	0.7	171.66	124	0.58	225.97	66.78	0.77	152.83	58.24	0.72	152.45	110.62	0.58	144.1	57.89	0.71	323.22	88.04	0.79	100.25	100.07	0.5	65.89	31.39	0.68	123.59	109	0.53	66.79	49.39	0.57	42.45	30.7	0.58
NM_002339	LSP1	48399.4	1891975	chr11:1891773-1892263	556.56	348.84	0.61	813.77	489.35	0.62	968.93	309.42	0.76	503.86	223.64	0.69	353.95	101.4	0.78	936.35	255	0.79	519.32	224.52	0.7	614.67	226.68	0.73	542.7	343.47	0.61	748.93	431.9	0.63	424.64	74.68	0.85	346.54	90.68	0.79	439.74	20.99	0.95	528.13	140.23	0.79	506.71	227.69	0.69
NM_002727	SRGN	1.23943e+07	69104161	chr10:69103871-69104811	3788.71	6551.57	0.37	3950.62	7774.04	0.34	4703.88	8137.21	0.37	2556	7759.98	0.25	12326.6	13304.5	0.48	5874.44	4176.05	0.58	3602.65	3401.82	0.51	11826.7	12067.3	0.49	5812.45	11710.2	0.33	6835.63	9505.55	0.42	2910.39	4748.55	0.38	8779.39	12112.1	0.42	6543.57	5875.82	0.53	13228.6	14745.1	0.47	12340.2	14340.6	0.46
NM_002778	PSAP	1.21333e+06	71816776	chr10:71816298-71817476	2002.98	4589.44	0.3	1242.92	2825.03	0.31	1524.63	2535.56	0.38	1158.34	3495.38	0.25	509.98	1913.74	0.21	1072.26	2421.31	0.31	828.65	2186.87	0.27	863.43	2738.35	0.24	854.04	1838.56	0.32	1336.19	2209	0.38	491.23	2006.57	0.2	782.9	2428.84	0.24	718.67	2789.6	0.2	512.57	1967.81	0.21	684.78	2030.79	0.25
NM_002793	PSMB1	51416.1	170535204	chr6:170535116-170535405	153.96	112.21	0.58	213.74	158.71	0.57	192.64	142.45	0.57	195.2	192.12	0.5	142.7	130.04	0.52	257.89	127.8	0.67	196.28	159.68	0.55	158.29	103.36	0.6	145.51	157.45	0.48	170.94	149.62	0.53	245.2	200.77	0.55	146.45	109.53	0.57	329.57	212.85	0.61	151.57	121.44	0.56	86.2	82.3	0.51
NM_002985	CCL5	147431	35872223	chr17:35871492-35872464	347.65	528.05	0.4	498.83	623.49	0.44	190.35	173.81	0.52	511.56	718.16	0.42	165.35	234.2	0.41	837.85	996.16	0.46	652.35	952.01	0.41	130.37	197.1	0.4	157.24	195.06	0.45	352.16	351.46	0.5	732.69	1059.88	0.41	249.92	310.9	0.45	517.92	730.02	0.42	119.47	151.25	0.44	377.91	595.84	0.39
NM_003011	SET	5262.3	128695471	chr9:128694641-128696396	124.16	108.76	0.53	183.37	66.47	0.73	86.49	31.9	0.73	202.38	133.66	0.6	91.36	109.46	0.45	221.05	115.59	0.66	219.15	198.75	0.52	93.85	80.47	0.54	101.03	99.14	0.5	135.68	45.24	0.75	215.1	108.43	0.66	117.23	82.67	0.59	226.25	167.54	0.57	96.92	56.41	0.63	70.21	63.29	0.53
NM_003105	SORL1	80459.6	121629697	chr11:121629496-121633762	220.56	0	1	505.38	0	1	402.89	0	1	573.94	0	1	845.77	0	1	506.71	0	1	333.49	0	1	1027.97	0	1	677.72	0	1	368.23	0	1	324.03	0	1	842.38	0	1	355.54	0	1	963.66	0	1	1054.08	0	1
NM_003150	STAT3	6730.1	42315276	chr17:42313325-42315800	188.23	110.92	0.63	189.49	60.82	0.76	309.34	49.39	0.86	128.18	97.76	0.57	225.48	197.29	0.53	150.15	52.1	0.74	128.97	83.87	0.61	202.76	124.08	0.62	199.03	118.42	0.63	208.69	38.89	0.84	109.83	83.93	0.57	217.48	133.42	0.62	152.03	120.83	0.56	228.99	163.71	0.58	223.52	169.7	0.57
NM_003255	TIMP2	9057.5	78855576	chr17:78852977-78855864	270.96	193.07	0.58	184.39	78.35	0.7	206.1	183.42	0.53	119.15	50.93	0.7	186.01	29.54	0.86	101.2	94.25	0.52	132.22	39.6	0.77	173.44	33.45	0.84	215.03	153.81	0.58	116.94	130.93	0.47	83.98	8.66	0.91	237.92	28.04	0.89	124.39	18.47	0.87	216.84	37.38	0.85	233.94	48.97	0.83
NM_003808	TNFSF13	1921.6	7561011	chr17:7560724-7561608	267.63	157.33	0.63	171.68	130.63	0.57	122.79	49.7	0.71	158.9	162.6	0.49	103.24	105.43	0.49	105	65.08	0.62	104.51	80.93	0.56	109.12	129.33	0.46	134.98	75.66	0.64	123.48	46.11	0.73	84.7	113.44	0.43	130.99	114.09	0.53	143.8	190.18	0.43	72.81	65.48	0.53	113.5	103.6	0.52
NM_003810	TNFSF10	214387	172505903	chr3:172505508-172506919	1601.94	1282.37	0.56	408.27	507.24	0.45	3322.17	53.61	0.98	469.69	408.31	0.53	888.89	1344.96	0.4	430.4	440.68	0.49	438.14	218.4	0.67	374.93	299.33	0.56	280.06	386.05	0.42	689.99	91.65	0.88	343.71	199.88	0.63	462.51	264.98	0.64	891.13	782.48	0.53	760.32	204.99	0.79	312.37	497.29	0.39
NM_003978	PSTPIP1	30654.4	77037246	chr15:77037045-77037330	99.19	83.05	0.54	119.82	104.57	0.53	132.54	133.59	0.5	65.05	97.04	0.4	37.48	91.01	0.29	97.2	139.44	0.41	50.19	95.23	0.35	71.94	129.72	0.36	116.02	120.59	0.49	191.28	160.47	0.54	46.16	100.69	0.31	76.78	120.9	0.39	40.17	72.04	0.36	44.64	87.54	0.34	59.92	95.45	0.39
NM_004047	ATP6V0B	101340	43978182	chr1:43977981-43978300	372.07	451.61	0.45	367.35	715.97	0.34	538.65	759.48	0.41	288.57	701.24	0.29	211.17	578.53	0.27	395.16	753.14	0.34	271.72	453.47	0.37	246.04	674.8	0.27	346.66	512.63	0.4	556.13	749.59	0.43	129.91	598.71	0.18	199.72	633.59	0.24	195.7	741.35	0.21	200.01	839.55	0.19	243.04	725.67	0.25
NM_004074	COX8A	4425.1	63976452	chr11:63976225-63976543	233.78	231.52	0.5	236.38	217.61	0.52	252.67	226.94	0.53	199.57	203.19	0.5	114.32	105.76	0.52	290.58	179.43	0.62	218.62	183.86	0.54	171.46	127.3	0.57	155.42	211.53	0.42	171.51	279.9	0.38	211.28	134.89	0.61	172.87	119.76	0.59	211.19	116.87	0.64	121.59	102.99	0.54	93.15	85.24	0.52
NM_004309	ARHGDIA	5248	81868871	chr17:81867721-81869075	115.57	213.55	0.35	91.56	219.31	0.29	87.01	130.22	0.4	78.5	142.04	0.36	33.11	76.49	0.3	80.07	150.8	0.35	79.46	159.78	0.33	47.2	109.04	0.3	75.56	130.9	0.37	120.92	171.9	0.41	60.15	143.44	0.3	49.45	98.2	0.33	47.99	134.52	0.26	34.95	99.67	0.26	36.2	114.8	0.24
NM_004315	ASAH1	54630.1	18057375	chr8:18056416-18057623	606.28	275.87	0.69	485.92	157.45	0.76	478.18	126.16	0.79	569.4	296.69	0.66	869.34	314.57	0.73	589.76	80.53	0.88	532.61	113.6	0.82	699.92	316.19	0.69	507.36	246.66	0.67	422.06	111.05	0.79	336.29	154.71	0.68	986.67	366.86	0.73	613.05	146.83	0.81	738.19	204.09	0.78	442.22	209.26	0.68
NM_004450	ERH	14711.1	69380439	chr14:69380123-69380640	157.9	127.43	0.55	169.07	152.21	0.53	108.4	55.45	0.66	207.31	149.58	0.58	155.55	111.69	0.58	263.39	56.4	0.82	258.34	134.29	0.66	118.24	100.87	0.54	163.17	112.89	0.59	154.81	75.95	0.67	232.4	224.21	0.51	145.06	66	0.69	335.66	171.41	0.66	129.53	84.07	0.61	82.99	43.07	0.66
NM_004573	PLCB2	15934.4	40288216	chr15:40287897-40288918	167.04	117.57	0.59	226.39	108.19	0.68	168.52	93.64	0.64	158.28	179.15	0.47	47.65	66.52	0.42	257.7	245.79	0.51	134.92	134.38	0.5	101.74	145.81	0.41	163.04	92.89	0.64	227.1	93.48	0.71	84.82	111.63	0.43	95.1	78.37	0.55	53.19	128.02	0.29	48.07	70.01	0.41	82.88	125.71	0.4
NM_004768	SRSF11	2476.5	70250840	chr1:70250608-70252018	93.28	68.27	0.58	117.53	36.88	0.76	69.66	22.95	0.75	144.38	108.43	0.57	114.17	37.16	0.75	159.91	33.12	0.83	212.71	55.77	0.79	119.98	33.72	0.78	95.13	51.96	0.65	124.06	39.77	0.76	218.57	108.22	0.67	117.9	57.68	0.67	214.56	82.98	0.72	117.83	38.7	0.75	79.95	32.99	0.71
NM_005112	WDR1	12021.3	10075268	chr4:10074339-10075484	415.3	90.92	0.82	555.9	61.45	0.9	503.82	0	1	521.26	46.03	0.92	341.46	0	1	611.47	0.52	1	484.46	0	1	498.67	0	1	357.21	104.36	0.77	606.32	86.14	0.88	465.6	0	1	453.55	0	1	480.38	0	1	386.16	0	1	650.83	0	1
NM_005148	UNC119	8237.5	28546904	chr17:28546707-28547409	176.15	78.67	0.69	220.9	102.21	0.68	307.13	84.14	0.78	308.68	56.33	0.85	232.2	14.1	0.94	243.73	35.93	0.87	164.72	73.38	0.69	253.14	30.85	0.89	152.18	73.6	0.67	199.62	118.96	0.63	161.06	39.77	0.8	215.38	28.03	0.88	250.16	0	1	192.95	30.61	0.86	189.77	57.96	0.77
NM_005153	USP10	32182.8	84779143	chr16:84778895-84779921	576.79	595.55	0.49	322.37	247.73	0.57	844.34	533.81	0.61	243.28	264.59	0.48	29.84	9.05	0.77	424.94	191.75	0.69	449.36	286.77	0.61	882.63	541.91	0.62	499.86	451.4	0.53	279.28	157.51	0.64	124.58	37.86	0.77	574.76	227.68	0.72	59.32	2.8	0.95	425.71	146.88	0.74	655.84	382.69	0.63
NM_005349	RBPJ	2197.4	26431161	chr4:26430692-26435130	71.54	6.71	0.91	77.41	11.71	0.87	71	46.63	0.6	91.24	12.37	0.88	130.93	0	1	76.28	26.1	0.75	68.73	0	1	159.47	0	1	101.75	12.97	0.89	81.86	50.9	0.62	66.05	2.65	0.96	115.93	5.47	0.95	86.07	0	1	148.72	0	1	110.12	0	1
NM_005451	PDLIM7	31226.1	177483529	chr5:177483394-177483730	26.68	111.04	0.19	28.36	170.94	0.14	82.64	259.68	0.24	16.07	102.31	0.14	11.25	83.18	0.12	40.53	156.13	0.21	18.69	95.21	0.16	14.87	112.27	0.12	29.52	113.59	0.21	55.39	152.86	0.27	4.22	55.52	0.07	21.45	81.97	0.21	10.9	89.39	0.11	15.46	130.46	0.11	18.96	135.95	0.12
NM_005507	CFL1	969549	65854992	chr11:65854814-65855448	1769.32	647.05	0.73	1744.29	288.67	0.86	1962.58	191.35	0.91	1378.09	247.81	0.85	1353.14	121.3	0.92	1981.42	146.8	0.93	1446.04	295.93	0.83	1580.67	136.32	0.92	1376.3	293.43	0.82	2119.94	455.25	0.82	1468.18	0	1	1296.72	82.16	0.94	1760.89	7.62	1	1327.3	8.66	0.99	1307.81	171.38	0.88
NM_005516	HLA-E	1.52282e+07	30492966	chr6:30492749-30494205	5745.28	3281.85	0.64	6509.45	2004.9	0.76	11896.6	1430.73	0.89	5111.37	2869.65	0.64	6985.64	4785.54	0.59	6493.55	2549.2	0.72	4894.31	2955.97	0.62	5265.87	2736.43	0.66	5251.99	2358.19	0.69	7419.7	2802.23	0.73	4701.47	1623.24	0.74	8108.71	2260.51	0.78	6603.24	2843.57	0.7	8413.98	3069.78	0.73	6172.21	2590.46	0.7
NM_005520	HNRNPH1	19953.7	179614453	chr5:179614178-179614959	142.37	192.54	0.43	187.7	225.84	0.45	92.99	136.09	0.41	145.84	348.09	0.3	151.22	94.92	0.61	356.13	219.69	0.62	343.46	352.41	0.49	160.94	136.87	0.54	121.13	186.41	0.39	177.08	213.23	0.45	243.37	379.96	0.39	174.77	188.93	0.48	524.45	208.48	0.72	136.74	104.88	0.57	128.04	104.63	0.55
NM_005565	LCP2	10333	170248523	chr5:170248084-170248819	270.84	293.67	0.48	276.27	245.99	0.53	491.13	460.01	0.52	201.87	390.4	0.34	521.43	439.77	0.54	373.81	269.05	0.58	306.92	256.79	0.54	251.16	221.81	0.53	188.56	214.74	0.47	292.01	223.34	0.57	275.41	229.47	0.55	335.71	254.59	0.57	465.81	318.17	0.59	311.54	229.82	0.58	242.8	231.47	0.51
NM_005718	ARPC4	432358	9806854	chr3:9806210-9807105	480.21	423.32	0.53	519.28	421.03	0.55	694.61	445.78	0.61	396.96	552.49	0.42	230.42	711.06	0.24	447.63	692.72	0.39	285.93	613.3	0.32	362.83	810.95	0.31	383.97	260.41	0.6	761.86	301.26	0.72	201.13	358.59	0.36	305.71	454.49	0.4	198.29	809.74	0.2	225.48	461.38	0.33	280.27	603.16	0.32
NM_005874	LILRB2	10060.7	54274517	chr19:54273821-54274829	421.08	312.27	0.57	337.43	217.9	0.61	214.1	148.84	0.59	438.61	306.54	0.59	436.09	131.44	0.77	286.13	133.32	0.68	239.69	134.58	0.64	379.72	124.6	0.75	170.9	209.54	0.45	456.59	524.36	0.47	277.42	106.72	0.72	220.08	97.76	0.69	498.03	29.07	0.94	266.96	38.78	0.87	312.71	94.67	0.77
NM_005892	FMNL1	12784.3	45247182	chr17:45246867-45247316	126.52	53.38	0.7	141.24	50.38	0.74	246.63	92.48	0.73	94.94	15.41	0.86	103.08	0	1	181.2	3.84	0.98	102.21	20.81	0.83	103.92	0.73	0.99	148.64	43.3	0.77	165.92	56.76	0.75	56.7	18.48	0.75	98.63	22.12	0.82	67.63	9.29	0.88	105.95	13.31	0.89	110.74	21.37	0.84
NM_005969	NAP1L4	1890	2944912	chr11:2944430-2945646	36.95	56.04	0.4	45.67	75.4	0.38	37.84	29.42	0.56	47.4	100.26	0.32	16.81	50.13	0.25	56.16	127.47	0.31	52.49	140.67	0.27	19.13	66.73	0.22	39.58	64.51	0.38	52.39	52.13	0.5	40.75	129.99	0.24	28.56	61.84	0.32	34.19	127.38	0.21	18.1	53.09	0.25	19.6	56.77	0.26
NM_006000	TUBA4A	45035	219250683	chr2:219250337-219251323	147.95	477.16	0.24	222.79	697.46	0.24	209.42	594.8	0.26	96.94	451.26	0.18	70.69	471.74	0.13	157.84	651.06	0.2	113.55	566.3	0.17	203.19	1088.72	0.16	244.81	722.08	0.25	300.36	826.24	0.27	60.5	361.73	0.14	183.03	775.33	0.19	40.46	364.49	0.1	214.26	1208.25	0.15	307.93	1803.9	0.15
NM_006009	TUBA1A	542464	49185174	chr12:49184800-49185990	890.17	537.32	0.62	1584.56	706.06	0.69	1272.52	378.23	0.77	1699.58	1107.81	0.61	2605.47	1423.82	0.65	2198.1	909.89	0.71	620.41	607.16	0.51	1316.54	828.53	0.61	775.25	378.22	0.67	1302.97	460.23	0.74	1020.24	435.12	0.7	522.37	289.48	0.64	1292.36	984.6	0.57	1046.47	507.96	0.67	1145.36	565.69	0.67
NM_006054	RTN3	85577.3	63759006	chr11:63758156-63759870	382.94	232.32	0.62	631.95	179.93	0.78	729.48	52.38	0.93	391.79	217.7	0.64	520.51	399.22	0.57	519.48	201.08	0.72	387.1	148.85	0.72	836.52	416.02	0.67	571.8	302.69	0.65	625.55	241.45	0.72	269.69	87.76	0.75	773.93	358.01	0.68	459.25	173.65	0.73	691.46	267.32	0.72	818.87	362.35	0.69
NM_006088	TUBB4B	3089.9	137242878	chr9:137242496-137243585	89.87	71.1	0.56	115.79	116.44	0.5	87.56	58.14	0.6	93.34	150.85	0.38	59.83	133.43	0.31	117.18	137.19	0.46	72.14	122.2	0.37	85.07	171.29	0.33	111.91	116.66	0.49	149.84	95.11	0.61	58.81	96.27	0.38	77.32	92.44	0.46	62.4	160.62	0.28	71.64	103.32	0.41	99.5	186.55	0.35
NM_006136	CAPZA2	36453.6	116918619	chr7:116917727-116919259	178.45	261.19	0.41	186.56	230.43	0.45	185.24	224.53	0.45	166.15	278.57	0.37	489.82	555.83	0.47	281.57	204.21	0.58	244.09	187.84	0.57	383.73	331.81	0.54	158.62	318.22	0.33	189.48	187.08	0.5	163	231.02	0.41	214.49	266.85	0.45	333.27	318.24	0.51	368.64	400.36	0.48	335.96	469.69	0.42
NM_006289	TLN1	10733.9	35697702	chr9:35697337-35697916	301.88	289.13	0.51	357.07	327.76	0.52	331.33	234.31	0.59	212.08	231.38	0.48	174.56	230.75	0.43	355.55	270.13	0.57	237.5	259.51	0.48	241.84	341.06	0.41	292.77	234.79	0.55	315.72	225.37	0.58	119.01	154.73	0.43	245.83	213.94	0.53	140.97	211.13	0.4	195.28	276.78	0.41	343.94	451.5	0.43
NM_006362	NXF1	2503.1	62792313	chr11:62792126-62792514	106.66	77.2	0.58	115.48	86.66	0.57	120.15	97.33	0.55	134.75	108.02	0.56	47.38	74.07	0.39	104.88	93.7	0.53	83.55	76.16	0.52	60.25	81.59	0.42	77.02	51.39	0.6	111.3	80.86	0.58	85.31	110.72	0.44	79.33	74.3	0.52	65.47	111	0.37	41.34	43.29	0.49	47.83	48.75	0.5
NM_006555	YKT6	1769.5	44212471	chr7:44212247-44214294	93.28	29.67	0.76	99.54	48.38	0.67	94.8	15.7	0.86	101.05	56.18	0.64	86.64	40.7	0.68	106.55	41.56	0.72	101.35	53.86	0.65	69.67	54.71	0.56	95.18	51.1	0.65	90.31	20.91	0.81	88.24	84.99	0.51	76.12	57.54	0.57	95.93	75.86	0.56	67.03	54.88	0.55	75.94	42.71	0.64
NM_006601	PTGES3	11074.6	56663665	chr12:56663341-56664498	126.5	168.57	0.43	143.92	161.25	0.47	144	107.23	0.57	172	261.44	0.4	148.05	188	0.44	209.08	181	0.54	205.8	183.43	0.53	106.11	140.74	0.43	129.56	138.9	0.48	130.06	97.35	0.57	231.96	211.42	0.52	160.2	177.44	0.47	259.71	240.38	0.52	100.32	106.08	0.49	112.56	93.31	0.55
NM_006868	RAB31	23642.9	9859429	chr18:9859228-9862556	247	5.19	0.98	291.09	0	1	284.97	0	1	256.71	0	1	433.56	0	1	235.31	0	1	231	0	1	523.05	0	1	320.97	0	1	306.54	0	1	160.21	0	1	335.07	0	1	283.44	0	1	453.63	0	1	464.22	0	1
NM_007097	CLTB	1455.7	176392744	chr5:176392455-176392945	42.35	99.82	0.3	39.18	94.36	0.29	40.41	101.46	0.28	36.17	100.17	0.27	13.36	76.33	0.15	42.78	102.62	0.29	33.72	101.35	0.25	19.51	70.01	0.22	28.9	74.6	0.28	45.09	89.01	0.34	15.8	92.22	0.15	18.15	54.45	0.25	18.4	113.4	0.14	15.97	95.18	0.14	15.99	68.35	0.19
NM_007158	CSDE1	9604.7	114718015	chr1:114716913-114718216	191.79	222	0.46	242.35	202.87	0.54	139.45	126.44	0.52	247.26	330.93	0.43	198.02	201.77	0.5	322.63	162.41	0.67	304.07	210.29	0.59	234.03	202.17	0.54	189	220.94	0.46	175.41	145.14	0.55	267.13	244.32	0.52	226.92	177.53	0.56	314.07	207.88	0.6	210.85	133.71	0.61	215.36	192.07	0.53
NM_007260	LYPLA2	1408	23794883	chr1:23794682-23795539	93.76	10.21	0.9	73.06	6.04	0.92	77.76	10.62	0.88	54.59	41.68	0.57	29.52	17.35	0.63	58.69	22.11	0.73	51.12	34.1	0.6	33.58	14.97	0.69	57.39	19.92	0.74	89.08	9.92	0.9	37.74	18.65	0.67	39	7.07	0.85	34.9	15.01	0.7	35.93	17.8	0.67	33.96	23.5	0.59
NM_012181	FKBP8	46622.2	18532054	chr19:18531758-18532255	298.42	285.02	0.51	322.44	345.29	0.48	444.87	333.78	0.57	193.42	168.21	0.53	118.77	89.09	0.57	439.11	331.64	0.57	261.25	174.53	0.6	216.55	176.33	0.55	263.62	270.5	0.49	396.22	414.08	0.49	119.41	63.13	0.65	169.62	121.03	0.58	104.3	66.77	0.61	173.66	127.07	0.58	265.7	191.69	0.58
NM_012383	OSTF1	34152	75146986	chr9:75146683-75147198	157.03	203.96	0.43	153.88	232.75	0.4	218.07	334.18	0.39	152.27	268.65	0.36	239.11	315.12	0.43	194.04	208.13	0.48	164.39	186.96	0.47	305.52	295.49	0.51	144.53	245.25	0.37	196.46	266.21	0.42	136.19	187.04	0.42	239.39	308	0.44	206.79	268.47	0.44	226.54	271.93	0.45	210.81	332.14	0.39
NM_012387	PADI4	12901.6	17363817	chr1:17363522-17364000	191.37	203.7	0.48	247.25	239.06	0.51	309.54	231.5	0.57	94.47	72.23	0.57	61.42	21.61	0.74	192.78	135.02	0.59	103.42	67.69	0.6	256.35	153.47	0.63	327.13	330.38	0.5	407.05	382.16	0.52	29.23	34.41	0.46	336.19	270.58	0.55	58.96	12.29	0.83	200.61	105.38	0.66	167.04	104.14	0.62
NM_012413	QPCT	45262	37372883	chr2:37372682-37373322	496.22	194.26	0.72	424.27	109.3	0.8	1032.93	180.24	0.85	136.6	98.26	0.58	499.2	98.55	0.84	427.9	71.69	0.86	371.51	115.34	0.76	864.83	147.28	0.85	575.02	223.88	0.72	387.84	29.47	0.93	193.36	56.5	0.77	1064.95	246.27	0.81	465.67	19.45	0.96	1000.47	122.42	0.89	1049.52	337.3	0.76
NM_012433	SF3B1	58558.1	197392260	chr2:197391974-197392461	334.1	183.89	0.64	554.43	196.49	0.74	637.83	96.99	0.87	647.46	432.8	0.6	629.09	329.22	0.66	652.03	236.03	0.73	552.95	278.27	0.67	520.81	299.08	0.64	478	177.74	0.73	599.98	99.52	0.86	614.46	243.05	0.72	630.21	182.46	0.78	774.93	252.08	0.75	577.12	164.85	0.78	487.39	264.08	0.65
NM_014456	PDCD4	5635.2	110898524	chr10:110898028-110898730	71.3	48.3	0.6	85.94	61.64	0.58	117.66	46.11	0.72	101.02	116.16	0.47	85.56	62.08	0.58	157.37	61.1	0.72	144.86	78.1	0.65	59.03	68.61	0.46	44.25	34.69	0.56	89.26	52.79	0.63	138.41	106.13	0.57	58.81	49.06	0.55	140.28	92.47	0.6	87.78	32.04	0.73	61.74	35.24	0.64
NM_014957	DENND3	15749.3	141195291	chr8:141194033-141195801	104.59	61.48	0.63	159.85	73.99	0.68	321.49	95.6	0.77	96.27	72.5	0.57	99.05	106.82	0.48	133.11	47.31	0.74	122.55	69.94	0.64	110.9	132.46	0.46	172.78	91.07	0.65	179.61	52.24	0.77	66.5	77.56	0.46	158.54	131	0.55	75.55	97.76	0.44	200.21	196.97	0.5	149.15	148.51	0.5
NM_015046	SETX	1204.1	132264090	chr9:132261440-132264985	135.5	61.22	0.69	105.08	65.16	0.62	156.78	100.9	0.61	103.73	65.16	0.61	106.12	43.24	0.71	91.88	55.49	0.62	115.43	19.18	0.86	64.76	18.78	0.78	80.1	35.41	0.69	60.18	46.79	0.56	90.27	43.59	0.67	95.42	33.37	0.74	102.99	61.13	0.63	111.2	63.07	0.64	97.15	38.83	0.71
NM_016057	COPZ1	2343.3	54350684	chr12:54350476-54351849	104.17	72.77	0.59	136.15	47.6	0.74	55.57	17.25	0.76	166.4	69.77	0.7	71.3	53.94	0.57	136.67	75.29	0.64	161.92	83.25	0.66	84.81	75.74	0.53	97.28	65.93	0.6	101.31	45.19	0.69	172.1	66.9	0.72	84.06	55.7	0.6	172.8	130.16	0.57	69.97	33.99	0.67	57.9	48.34	0.54
NM_016185	HN1	11602.4	75136030	chr17:75135249-75136250	129.39	108.15	0.54	121.84	129.9	0.48	214.32	209.45	0.51	125.19	81.75	0.6	138.32	137.92	0.5	132.38	147.9	0.47	116.5	63.82	0.65	168.99	100.22	0.63	91.55	144.48	0.39	118.91	175.01	0.4	111.06	22.71	0.83	112.2	57.88	0.66	154.43	48.61	0.76	123.54	61.42	0.67	153.63	98.57	0.61
NM_016245	HSD17B11	26104	87337124	chr4:87336539-87337366	319.71	241.16	0.57	428.36	240.68	0.64	594.41	220.48	0.73	244.94	259.95	0.49	647.55	453.38	0.59	502.95	221.79	0.69	314.38	182.61	0.63	750.65	398.35	0.65	288	181.12	0.61	368.89	198.5	0.65	255.22	160.43	0.61	621.22	367.36	0.63	467.53	198.25	0.7	475.17	256.29	0.65	432.88	295.03	0.59
NM_016274	PLEKHO1	28282.5	150159020	chr1:150158819-150159630	495.42	59.53	0.89	369.17	31.69	0.92	237.85	23.86	0.91	373.74	69.21	0.84	129.95	38.31	0.77	410.21	42.14	0.91	306.84	56.54	0.84	106.5	22.71	0.82	163.37	8.74	0.95	229.56	16.99	0.93	247.66	61.31	0.8	115.61	17.73	0.87	214.97	51.69	0.81	86.78	16.98	0.84	149.22	20.19	0.88
NM_016293	BIN2	61820.9	51281250	chr12:51281038-51281528	422.67	343.78	0.55	462.87	496.89	0.48	624.39	437.6	0.59	508.33	334.09	0.6	580.84	368.9	0.61	581.86	263.27	0.69	410.32	257.29	0.61	754.09	523.26	0.59	428.16	438.6	0.49	661.35	523.73	0.56	351.21	346.32	0.5	532.46	421.85	0.56	512.19	296.24	0.63	446.72	425.74	0.51	493.16	461.27	0.52
NM_016614	TDP2	20217.1	24650810	chr6:24649977-24651069	245.75	111.51	0.69	349.61	100.7	0.78	525.97	94.13	0.85	227.72	156.73	0.59	321.62	101.55	0.76	367.61	51.68	0.88	258.8	126.76	0.67	355.18	92.04	0.79	220.97	102.77	0.68	249.42	53.89	0.82	176.67	88.9	0.67	310.36	102.34	0.75	415.89	105.6	0.8	525.5	190.65	0.73	424.92	197.17	0.68
NM_017572	MKNK2	11185.9	2037628	chr19:2037471-2037829	212.73	76.62	0.74	310.54	102.6	0.75	334.14	126.89	0.72	302.91	95.83	0.76	237.15	117.71	0.67	339.88	216.5	0.61	193.79	142.2	0.58	317.68	158.47	0.67	225.54	87.91	0.72	290.03	108.57	0.73	138.29	53.96	0.72	331.35	150.61	0.69	256.55	128.17	0.67	253.27	140.75	0.64	358.42	207.66	0.63
NM_018643	TREM1	6330.1	41276029	chr6:41275261-41276230	162.94	160.39	0.5	292.55	232.73	0.56	322.89	350.27	0.48	371.6	273.43	0.58	241.58	184.51	0.57	285.98	406.22	0.41	146.48	129.72	0.53	305.97	311.55	0.5	198.96	90.43	0.69	198.27	266.17	0.43	115.23	59.12	0.66	185.2	195.2	0.49	244.12	168.39	0.59	466.28	378.81	0.55	400.26	217.63	0.65
NM_018690	APOBR	23215.5	28498812	chr16:28498436-28498970	193.61	145.72	0.57	217.71	128.11	0.63	389.96	250.67	0.61	102.85	86.73	0.54	53.42	88.97	0.38	129.67	138.68	0.48	93.13	110.12	0.46	92.04	118.36	0.44	138.47	109.02	0.56	262.35	123.56	0.68	63.42	54.45	0.54	90.29	95.19	0.49	49.06	119.15	0.29	93.63	138.55	0.4	91.32	111.94	0.45
NM_018982	YIPF1	1724.1	53851928	chr1:53851719-53852270	77.66	20.93	0.79	65.29	30.42	0.68	143.92	59.19	0.71	58.47	23.97	0.71	101.85	67.75	0.6	92.52	24.45	0.79	66.62	27.55	0.71	93.46	39.77	0.7	78.53	31.48	0.71	81.8	31.16	0.72	57.65	16	0.78	85.99	27.45	0.76	95.16	34.66	0.73	107.76	39.8	0.73	68.89	27.69	0.71
NM_020185	DUSP22	2203	351101	chr6:350822-351355	80.29	14.76	0.84	79.47	25.74	0.76	91.41	13.66	0.87	115.47	43.3	0.73	53.35	32.87	0.62	86.08	49.74	0.63	86.45	44.17	0.66	102.22	62.95	0.62	97.83	25.94	0.79	109.58	24.91	0.81	78.03	45.96	0.63	93.96	50.62	0.65	77.27	62.2	0.55	59.78	50.19	0.54	96.04	55.85	0.63
NM_021109	TMSB4X	1.21738e+08	12977040	chrX:12976777-12977227	10266.8	26798.5	0.28	12596.5	29671.2	0.3	13832	27277.1	0.34	11095.6	25418.1	0.3	6789.2	13802.4	0.33	13566.2	27220.5	0.33	11860.9	26413.1	0.31	11048.4	23503.8	0.32	7132.19	16764.5	0.3	11361.9	24012.6	0.32	10159.5	23268.3	0.3	8970.72	25195.4	0.26	13193.3	28867.5	0.31	5278.29	14428.5	0.27	19313.9	12237.4	0.61
NM_021639	GPBP1L1	2745.3	45627882	chr1:45627304-45628408	74.43	119.43	0.38	62.34	106.07	0.37	142.86	134.1	0.52	71.9	153.13	0.32	120.73	117.48	0.51	107.08	76.24	0.58	115.73	81.63	0.59	129.31	115.43	0.53	69.47	88.57	0.44	98.37	96.68	0.5	81.57	115.83	0.41	120.93	128.82	0.48	142.13	119.47	0.54	113.56	119.98	0.49	93.75	94.66	0.5
NM_022075	CERS2	16354.7	150965486	chr1:150965173-150966288	175.49	115.79	0.6	236.57	139.4	0.63	149.86	70.61	0.68	254.9	159.14	0.62	130.12	193	0.4	231.54	156.21	0.6	162.51	173.36	0.48	261.78	125.37	0.68	189.08	148.8	0.56	199.78	120.67	0.62	178.92	131.83	0.58	244.78	178.44	0.58	232.38	143.18	0.62	161.17	193.49	0.45	263.41	148.26	0.64
NM_022343	GLIPR2	72458.4	36162833	chr9:36162362-36163906	572.8	695.14	0.45	544.13	622.51	0.47	657.99	550.83	0.54	420.12	493.38	0.46	678.56	894.87	0.43	473.55	473.3	0.5	391.91	451.43	0.46	463.37	643.21	0.42	357.79	422.47	0.46	419.42	371.72	0.53	275.99	435.85	0.39	346.57	524.68	0.4	586.27	598.6	0.49	409.18	566.08	0.42	417.04	629.7	0.4
NM_024031	PRR14	1643.4	30656233	chr16:30656032-30656413	36.76	34.47	0.52	36.8	56.29	0.4	77.32	68.63	0.53	32.08	42.75	0.43	17.39	36.27	0.32	46.02	50.55	0.48	27.27	47.58	0.36	30.69	61.88	0.33	35.85	49.37	0.42	61.02	57.91	0.51	18.52	35.45	0.34	31.62	50.82	0.38	21.9	43.7	0.33	26.27	61.05	0.3	25.46	62.57	0.29
NM_024329	EFHD2	71683.6	15428794	chr1:15428593-15430343	379.1	279.52	0.58	401.7	156.7	0.72	459.29	426.88	0.52	298.56	104.77	0.74	299.41	94.42	0.76	346.54	139.57	0.71	273.36	82.3	0.77	275.27	83.5	0.77	270.94	124.6	0.68	407.23	267.96	0.6	199.69	47.53	0.81	276.98	48.12	0.85	245.13	38.58	0.86	254.28	99.74	0.72	222.45	63.07	0.78
NM_030935	TSC22D4	17460.8	100466967	chr7:100466519-100467168	140.84	34.1	0.81	116.65	106.29	0.52	204.92	101.3	0.67	89.46	49.05	0.65	61.76	76.72	0.45	124.21	67.14	0.65	78.28	76.27	0.51	70.58	71.76	0.5	112.8	48.6	0.7	167.86	58.81	0.74	48.79	72.07	0.4	96.58	78.24	0.55	44.04	64.63	0.41	71.82	90.33	0.44	79.55	95.48	0.45
NM_030938	VMP1	232898	59840247	chr17:59839768-59840591	582.09	488.15	0.54	809.68	793.3	0.51	1160.76	751.36	0.61	773.24	705.61	0.52	766.84	682.87	0.53	956.05	559.51	0.63	442.76	385.59	0.53	1072.6	836.25	0.56	701.23	679.45	0.51	1001.85	693.47	0.59	380.38	352.78	0.52	998.95	770.67	0.56	791.47	522.29	0.6	1365.8	1074.15	0.56	1320.43	1105.3	0.54
NM_030981	RAB1B	28356.8	66276245	chr11:66276044-66277492	247.43	170.8	0.59	256.81	206.01	0.55	263.92	158.81	0.62	209.54	144.85	0.59	154.95	121.55	0.56	224.41	118.88	0.65	174.68	104.21	0.63	184.9	134.2	0.58	223.97	159.15	0.58	321.25	204.5	0.61	118.93	116.86	0.5	160.24	79.21	0.67	140.99	85.8	0.62	182.48	123.13	0.6	183.58	167.08	0.52
NM_032389	ARFGAP2	1378.6	47165111	chr11:47164380-47165502	120.61	46.51	0.72	115.56	55.67	0.67	100.12	5.81	0.95	130.42	60.11	0.68	77.31	45.55	0.63	134.8	38.19	0.78	104.76	83.93	0.56	77.13	28.76	0.73	86.28	40.76	0.68	122.51	18.91	0.87	99.57	59.95	0.62	76.22	34.34	0.69	108.04	70.86	0.6	66.72	28.89	0.7	62.82	31.46	0.67
NM_033001	GTF2I	11649.5	74760297	chr7:74759548-74760692	202.6	67.76	0.75	302.14	76.7	0.8	254.01	38.93	0.87	203.65	117.34	0.63	147.59	113.66	0.56	251.82	128.55	0.66	190.95	110.95	0.63	275	165.98	0.62	337.39	65.42	0.84	317.08	41.68	0.88	138.9	103.17	0.57	354.52	170.33	0.68	120.28	97.98	0.55	187.76	126.15	0.6	333.89	174.55	0.66
NM_078488	VNN2	1516110	132744290	chr6:132743870-132744491	1269.66	614.47	0.67	2211.98	677.95	0.77	4220.5	433.42	0.91	875.13	495.67	0.64	3499.39	1730.7	0.67	2669.7	475.33	0.85	1238.06	551.99	0.69	2103.16	902.16	0.7	1975.88	744.24	0.73	2304.81	374.03	0.86	566.01	180.94	0.76	2767.44	877.95	0.76	1514.47	341.33	0.82	3062.01	970.04	0.76	2142.47	926.77	0.7
NM_138795	ARL8A	1176.6	202134315	chr1:202133404-202134516	67.94	56.12	0.55	54.18	42.76	0.56	71.97	53.84	0.57	35.09	62.97	0.36	47.06	85.7	0.35	37.18	41.98	0.47	31.75	39.55	0.45	52.19	98.82	0.35	61.44	69.96	0.47	69.06	37.74	0.65	25.46	37.96	0.4	55.95	75.73	0.42	33.47	57.59	0.37	54.92	83.74	0.4	56.54	89.14	0.39
NM_138820	HIGD2A	2248.5	176389632	chr5:176389331-176389750	136.07	26.56	0.84	196.15	0	1	90.74	8.69	0.91	210.5	0	1	52.62	0.4	0.99	180.94	0	1	178.87	0	1	77.41	1.98	0.97	135.44	20.35	0.87	128.13	17.83	0.88	196.14	0	1	107.23	0	1	208.67	0	1	70.55	0	1	53.02	0	1
NM_139156	AMPD2	5884.9	109631422	chr1:109630943-109632055	81.49	49.79	0.62	251.55	61.52	0.8	82.43	17.2	0.83	237.28	216.97	0.52	64.59	80.31	0.45	243.05	145.87	0.62	91.42	58.58	0.61	92.75	72.81	0.56	54.11	17.2	0.76	157.13	43.98	0.78	91.62	73.87	0.55	51.66	25.19	0.67	61.76	60.4	0.51	90.99	71.77	0.56	69.66	65.25	0.52
NM_139266	STAT1	28967.4	190975686	chr2:190975537-190975887	145.07	446.51	0.25	65.47	172.79	0.27	176	496.13	0.26	43.19	107.23	0.29	231.42	409.54	0.36	54.58	124.09	0.31	36.95	107.19	0.26	36.67	72.25	0.34	51.54	123.85	0.29	78.81	159.78	0.33	30.85	110.07	0.22	63.87	114.99	0.36	140.99	275.11	0.34	160.89	327.26	0.33	20.17	61.06	0.25
NM_144669	GLT1D1	9452.7	128983622	chr12:128982929-128984964	210.46	152.7	0.58	272.92	169	0.62	297.08	172.69	0.63	142.92	119.09	0.55	302.95	331.03	0.48	204.87	140.53	0.59	156.14	127.77	0.55	284.94	257.04	0.53	298.6	189.13	0.61	320.47	141.68	0.69	106.45	123.76	0.46	273.86	241.17	0.53	167.22	196.05	0.46	371.58	395.78	0.48	261.78	236.57	0.53
NM_145699	APOBEC3A	76411.6	38962721	chr22:38962495-38963183	1077.89	1443.24	0.43	229.43	719.27	0.24	1678.84	2086.24	0.45	196.5	415.84	0.32	213.94	747.94	0.22	406.22	531.61	0.43	323.1	523.35	0.38	349	695.97	0.33	353.27	512.79	0.41	0	592.73	0	212.2	361.22	0.37	341.33	706.62	0.33	523.57	1143.11	0.31	317.93	946.21	0.25	362.07	641.99	0.36
NM_176812	CHMP4B	20112.2	33853697	chr20:33853496-33854367	197.62	128.35	0.61	190.51	95.69	0.67	156.83	70.61	0.69	173.07	62.45	0.73	133.72	44.15	0.75	183.36	62.51	0.75	161.93	31.38	0.84	151.1	56.37	0.73	98.78	84.17	0.54	173.81	102.05	0.63	168.01	32.99	0.84	133.81	40.7	0.77	196.53	30.2	0.87	168	42.13	0.8	117.13	45.59	0.72
NM_176894	P2RY13	25662.5	151328623	chr3:151326308-151329007	300.73	176.2	0.63	332.01	144.05	0.7	384.17	238.38	0.62	400.51	242.67	0.62	878.35	465.5	0.65	362.89	121.66	0.75	243.24	66.01	0.79	562.22	212.22	0.73	202.12	126.87	0.61	327.76	228.92	0.59	190.76	92.67	0.67	367.65	190.18	0.66	306.37	119.74	0.72	313.46	158.13	0.66	380.5	203.5	0.65
NM_177967	UBAC2	3283.9	99386112	chr13:99385228-99386499	57.07	92.47	0.38	47.52	57.81	0.45	54.37	63.32	0.46	34.13	96.81	0.26	17.44	72.2	0.19	45.83	86.59	0.35	52.73	89.49	0.37	19.47	68.28	0.22	31.56	49.98	0.39	58.2	51.53	0.53	35.58	93.17	0.28	37.88	59.02	0.39	26.35	123.01	0.18	22.04	82.57	0.21	22.07	76.07	0.22
NM_178190	ATPIF1	7533.5	28237962	chr1:28237761-28238105	104.42	4.71	0.96	108.19	8	0.93	117.99	9.68	0.92	137.27	0	1	59.46	0	1	153.44	0	1	144.4	0.6	1	99.49	0	1	113.27	4.87	0.96	148.45	8.32	0.95	148.43	12.65	0.92	150.14	10.65	0.93	155.5	0	1	93.33	4.92	0.95	73.61	9.42	0.89
NM_181313	TAZ	1229	154421233	chrX:154420903-154421724	64.48	29.33	0.69	89.82	58.8	0.6	55.93	46.33	0.55	63.16	77.36	0.45	24.12	63.04	0.28	59.38	90.88	0.4	71.1	87.28	0.45	56.01	108.26	0.34	72.91	54.32	0.57	158.04	98.83	0.62	50.1	78.57	0.39	60.73	82.66	0.42	39.23	77.81	0.34	30.4	61.79	0.33	42.88	76.7	0.36
NM_181698	CCNY	2599.9	35569536	chr10:35569054-35571919	87.2	89.77	0.49	125.91	82.36	0.6	56.36	23.76	0.7	134.42	111.48	0.55	97.51	57.51	0.63	135.4	64.98	0.68	105.32	56.34	0.65	105.1	54.81	0.66	49.48	56.32	0.47	97.73	57.18	0.63	109.76	15.93	0.87	68.31	33.45	0.67	110.46	3.67	0.97	73.82	16.2	0.82	69.03	50.26	0.58
NM_181889	UBE2D3	51260.3	102796684	chr4:102795976-102797460	418.98	354.96	0.54	509.59	366.2	0.58	782.29	383.9	0.67	464.86	436.8	0.52	756.63	786.19	0.49	548.42	423.86	0.56	456.11	339.72	0.57	608.02	555.74	0.52	383.91	413.53	0.48	469.92	356.17	0.57	426.59	401.24	0.52	535.22	458.47	0.54	716.48	501.28	0.59	621.33	511.01	0.55	508.97	372.16	0.58
NM_198205	MLX	2597.7	42571925	chr17:42571547-42572310	165.19	37.84	0.81	161.86	28.14	0.85	198.35	0	1	158.81	70.21	0.69	131.96	29.81	0.82	142.9	41.71	0.77	150.36	33.06	0.82	301.62	72.45	0.81	154.85	48.25	0.76	177.92	39.83	0.82	131.81	52.63	0.71	224.79	28.56	0.89	166.03	64.41	0.72	181.43	48.46	0.79	243	49.15	0.83
NM_201430	RTN3	85940.8	63759006	chr11:63758156-63759891	386.07	229.19	0.63	634.88	177	0.78	735.47	46.39	0.94	394.47	215.02	0.65	522.26	397.46	0.57	527.37	193.19	0.73	391.24	144.7	0.73	844.29	408.26	0.67	574.12	300.37	0.66	629.29	237.72	0.73	271.48	85.97	0.76	777.46	354.48	0.69	463.12	169.78	0.73	695.75	263.03	0.73	825.56	355.66	0.7
NR_002206	GTF2IP1	11984.2	73206901	chr7:73206152-73207296	202.85	68.28	0.75	302.14	79.19	0.79	254.01	41.27	0.86	203.65	119.46	0.63	147.59	116.93	0.56	252.03	127.22	0.66	190.95	111.73	0.63	275.25	169.92	0.62	337.39	66.64	0.84	317.34	45.16	0.88	139.18	100.32	0.58	354.52	172.49	0.67	120.28	97.34	0.55	187.76	133.74	0.58	333.99	173.44	0.66
NR_003580	LOC100093631	11799.2	75185777	chr7:75185383-75186527	202.71	68.55	0.75	302.24	79.14	0.79	253.34	41.21	0.86	203.51	121.08	0.63	146.35	116.27	0.56	251.17	130.78	0.66	192.06	111.42	0.63	274.54	169.03	0.62	337.15	67.41	0.83	318.05	43.89	0.88	138.6	104.23	0.57	355.13	172.64	0.67	119.99	99.7	0.55	186.92	127.72	0.59	333.93	177.47	0.65
NR_033268	NUDT16	1039.2	131383412	chr3:131383162-131388830	49.72	64.5	0.44	41.68	51.08	0.45	50.21	75.77	0.4	38.44	49.18	0.44	45.12	49.16	0.48	22.9	37.29	0.38	26.21	32.31	0.45	115.88	97.08	0.54	130.81	62.82	0.68	86.56	144.89	0.37	25.11	30.93	0.45	91.21	41.84	0.69	34.96	49.05	0.42	192.94	46.58	0.81	114.24	42.28	0.73
NR_037716	RNASEK	41983.3	7014374	chr17:7014145-7014533	366.65	417.49	0.47	256.9	532.8	0.33	504.41	530.89	0.49	196.56	459.93	0.3	92.46	450.5	0.17	225.21	445.39	0.34	219.43	346.36	0.39	205.77	460.36	0.31	263.76	376.93	0.41	478.7	513.09	0.48	125.7	333.52	0.27	202.18	421.34	0.32	107.52	480.41	0.18	111.67	450.2	0.2	149.24	422.09	0.26
NR_037791	RAB4B-EGLN2	22386	40808218	chr19:40807809-40808441	150.26	170.28	0.47	185.49	253.81	0.42	233.91	221.2	0.51	199.5	148.98	0.57	135.76	126.88	0.52	317.85	229.76	0.58	177.77	165.64	0.52	189.79	158.03	0.55	147.3	181.24	0.45	185.44	212.04	0.47	126.25	85.81	0.6	175.36	122.44	0.59	130.78	82.79	0.61	157.41	127.25	0.55	143.07	184.2	0.44
NR_003580	LOC100093631	11799.2	75185777	chr7:75185383-75186527	202.71	68.55	0.75	302.24	79.14	0.79	253.34	41.21	0.86	203.51	121.08	0.63	146.35	116.27	0.56	251.17	130.78	0.66	192.06	111.42	0.63	274.54	169.03	0.62	337.15	67.41	0.83	318.05	43.89	0.88	138.6	104.23	0.57	355.13	172.64	0.67	119.99	99.7	0.55	186.92	127.72	0.59	333.93	177.47	0.65
NR_037791	RAB4B-EGLN2	22386	40808218	chr19:40807809-40808441	150.26	170.28	0.47	185.49	253.81	0.42	233.91	221.2	0.51	199.5	148.98	0.57	135.76	126.88	0.52	317.85	229.76	0.58	177.77	165.64	0.52	189.79	158.03	0.55	147.3	181.24	0.45	185.44	212.04	0.47	126.25	85.81	0.6	175.36	122.44	0.59	130.78	82.79	0.61	157.41	127.25	0.55	143.07	184.2	0.44
[truncated: 338 more columns]
